# Supplementary material for: Single-cell RNA sequencing revealed cell landscape of tongue dorsal mucosa in rats with gastric intestinal metaplasia
Source: Cell Death Discov. 2025 Mar 16;11:105. doi: 10.1038/s41420-025-02386-z (PMC11911441; doi:10.1038/s41420-025-02386-z)
Supplement: Supplementary file 2 — Supplementary materials, including supplementary tables. [file 41420_2025_2386_MOESM2_ESM.xlsx]

## Sheet: Table S1
Supplementary Table 1. The differentially expressed genes of the 13 clusters.
p_val	avg_log2FC	pct.1	pct.2	p_val_adj	cluster	gene
0	2.10477	0.929	0.466	0	Mesenchymal stem cell	Il6
0	1.95397	0.628	0.229	0	Mesenchymal stem cell	Pla2g2a
0	1.68222	0.992	0.76	0	Mesenchymal stem cell	Timp1
0	1.60826	0.66	0.229	0	Mesenchymal stem cell	Ces1d
0	1.44904	0.886	0.376	0	Mesenchymal stem cell	Fbln1
0	1.43773	0.46	0.089	0	Mesenchymal stem cell	Ngf
0	1.4225	0.864	0.427	0	Mesenchymal stem cell	Ptgs2
0	1.39044	0.361	0.056	0	Mesenchymal stem cell	LOC299282
0	1.34889	0.726	0.247	0	Mesenchymal stem cell	Sfrp1
0	1.32655	0.946	0.557	0	Mesenchymal stem cell	Igf1
0	1.24323	0.852	0.477	0	Mesenchymal stem cell	Gpx3
0	1.22413	0.895	0.483	0	Mesenchymal stem cell	Aebp1
0	1.16069	1	0.933	0	Mesenchymal stem cell	Ccl2
0	1.1569	0.324	0.058	0	Mesenchymal stem cell	Wfdc1
0	1.13417	1	0.911	0	Mesenchymal stem cell	Cxcl1
0	1.13179	0.899	0.535	0	Mesenchymal stem cell	Txnrd1
0	1.07046	0.993	0.703	0	Mesenchymal stem cell	Igfbp4
0	1.06079	0.931	0.563	0	Mesenchymal stem cell	Hk2
0	1.05633	0.91	0.478	0	Mesenchymal stem cell	Bgn
0	1.01785	0.501	0.149	0	Mesenchymal stem cell	Grem2
0	0.996782	0.999	0.882	0	Mesenchymal stem cell	Cst3
0	0.98478	0.967	0.696	0	Mesenchymal stem cell	Uap1
0	0.981158	0.987	0.724	0	Mesenchymal stem cell	Serping1
0	0.963983	0.996	0.723	0	Mesenchymal stem cell	C1s
0	0.904604	0.983	0.734	0	Mesenchymal stem cell	Ecm1
0	0.890535	0.975	0.667	0	Mesenchymal stem cell	Ugdh
0	0.779024	0.262	0.028	0	Mesenchymal stem cell	Sfrp2
0	0.706772	0.997	0.824	0	Mesenchymal stem cell	Sod2
7.41e-307	1.46588	0.606	0.251	1.15e-302	Mesenchymal stem cell	Cyp1b1
5.02e-293	0.999319	0.401	0.114	7.82e-289	Mesenchymal stem cell	Mnda
2.38e-289	1.20931	0.874	0.564	3.71e-285	Mesenchymal stem cell	Mt2A
1.22e-288	1.14575	0.605	0.252	1.89e-284	Mesenchymal stem cell	Adamts4
1.48e-286	0.627634	0.29	0.06	2.3e-282	Mesenchymal stem cell	C7
7.15e-284	0.834935	0.789	0.426	1.11e-279	Mesenchymal stem cell	Slit3
1.3e-282	0.767047	0.988	0.723	2.02e-278	Mesenchymal stem cell	C1r
9.4e-278	0.628973	0.985	0.708	1.46e-273	Mesenchymal stem cell	Igfbp7
4.15e-264	0.817788	0.61	0.262	6.46e-260	Mesenchymal stem cell	Sphk1
7.7e-264	0.797761	0.855	0.527	1.2e-259	Mesenchymal stem cell	Cd302
6.15e-261	1.23475	0.568	0.243	9.58e-257	Mesenchymal stem cell	Vcam1
3.03e-251	0.819074	0.955	0.672	4.71e-247	Mesenchymal stem cell	Errfi1
5.07e-249	0.680681	0.978	0.643	7.89e-245	Mesenchymal stem cell	Gfpt2
1.24e-248	0.613146	0.826	0.417	1.93e-244	Mesenchymal stem cell	Gpc3
2.82e-244	0.665978	1	0.888	4.39e-240	Mesenchymal stem cell	Gsn
3.96e-239	0.740846	0.988	0.71	6.16e-235	Mesenchymal stem cell	Serpinf1
5.4e-238	0.733477	0.854	0.517	8.41e-234	Mesenchymal stem cell	Ltbp1
7.8e-237	1.06265	0.68	0.332	1.22e-232	Mesenchymal stem cell	Mgp
1.45e-235	0.958872	0.958	0.765	2.26e-231	Mesenchymal stem cell	Ier3
8.1e-235	0.862521	0.682	0.339	1.26e-230	Mesenchymal stem cell	Ccdc80
2.04e-234	1.01418	0.828	0.502	3.18e-230	Mesenchymal stem cell	Ccl7
3.36e-225	0.81293	0.944	0.652	5.23e-221	Mesenchymal stem cell	Hmox1
4.32e-225	0.826657	0.877	0.545	6.73e-221	Mesenchymal stem cell	Srpx
1.8e-223	-0.922058	0.955	0.953	2.81e-219	Mesenchymal stem cell	Mt-atp6
2.82e-222	0.831899	0.424	0.15	4.4e-218	Mesenchymal stem cell	Ifi47
5.02e-221	0.816	0.364	0.116	7.81e-217	Mesenchymal stem cell	Sectm1b
2.07e-219	0.726419	0.867	0.575	3.22e-215	Mesenchymal stem cell	Mat2a
6.38e-218	0.678133	0.69	0.345	9.93e-214	Mesenchymal stem cell	Ntrk2
6.45e-218	0.800895	0.414	0.144	1e-213	Mesenchymal stem cell	Ccn5
7.26e-217	0.677352	0.667	0.332	1.13e-212	Mesenchymal stem cell	Tuba1c
9.47e-212	0.732252	0.698	0.373	1.48e-207	Mesenchymal stem cell	Birc2
1.88e-207	0.566272	0.941	0.575	2.92e-203	Mesenchymal stem cell	Has1
3.52e-206	-0.811773	0.969	0.967	5.48e-202	Mesenchymal stem cell	Mt-co3
4.36e-205	0.879611	0.716	0.406	6.79e-201	Mesenchymal stem cell	Spry1
1.83e-202	-0.756206	0.96	0.96	2.84e-198	Mesenchymal stem cell	Mt-co1
4.37e-202	0.617677	0.371	0.127	6.8e-198	Mesenchymal stem cell	Abcc9
3.27e-201	1.16576	0.715	0.422	5.1e-197	Mesenchymal stem cell	Ptx3
3.1e-198	0.551503	0.956	0.673	4.84e-194	Mesenchymal stem cell	Icam1
3.27e-198	0.753998	0.797	0.491	5.09e-194	Mesenchymal stem cell	Vcan
2.67e-196	0.691349	0.308	0.092	4.16e-192	Mesenchymal stem cell	Crlf1
4.47e-191	1.30612	0.698	0.433	6.96e-187	Mesenchymal stem cell	Apoe
4.34e-190	0.575155	0.994	0.877	6.75e-186	Mesenchymal stem cell	Anxa1
1.73e-185	0.848474	0.777	0.481	2.7e-181	Mesenchymal stem cell	Vegfa
7.99e-183	0.95342	0.69	0.391	1.24e-178	Mesenchymal stem cell	Adm
6.39e-182	1.16181	0.962	0.707	9.95e-178	Mesenchymal stem cell	Igfbp6
4.47e-180	0.65852	0.686	0.381	6.96e-176	Mesenchymal stem cell	Nampt
5.25e-180	0.652869	0.887	0.602	8.18e-176	Mesenchymal stem cell	Hspb8
1.01e-179	0.571834	0.506	0.223	1.57e-175	Mesenchymal stem cell	Slc1a5
6.41e-178	0.681603	0.865	0.566	9.98e-174	Mesenchymal stem cell	Sod3
1.06e-177	0.624376	0.848	0.541	1.65e-173	Mesenchymal stem cell	Slfn2
2.5e-177	0.800842	0.725	0.423	3.9e-173	Mesenchymal stem cell	Gja1
6.79e-177	0.60486	0.984	0.727	1.06e-172	Mesenchymal stem cell	Tnfaip6
1.2e-176	-0.819345	0.951	0.948	1.87e-172	Mesenchymal stem cell	Mt-cyb
1.66e-173	0.600852	0.715	0.398	2.58e-169	Mesenchymal stem cell	Inmt
2.65e-173	0.532843	0.605	0.303	4.12e-169	Mesenchymal stem cell	Sbno2
1.05e-172	0.551722	0.93	0.617	1.64e-168	Mesenchymal stem cell	Pltp
1.09e-172	0.588338	0.823	0.539	1.69e-168	Mesenchymal stem cell	Lmo4
5.62e-165	0.519205	0.305	0.102	8.75e-161	Mesenchymal stem cell	Pkdcc
1.1e-164	0.490933	0.322	0.111	1.72e-160	Mesenchymal stem cell	Cpxm1
2.07e-164	-0.737994	0.963	0.962	3.22e-160	Mesenchymal stem cell	Mt-co2
2.27e-164	0.573907	0.743	0.439	3.53e-160	Mesenchymal stem cell	Ltbp3
1.68e-163	0.545528	0.638	0.343	2.62e-159	Mesenchymal stem cell	Cpne8
8.82e-163	0.726306	0.983	0.815	1.37e-158	Mesenchymal stem cell	Timp2
8.88e-162	0.554044	0.349	0.129	1.38e-157	Mesenchymal stem cell	Lhfpl2
3.48e-160	0.543352	1	0.82	5.42e-156	Mesenchymal stem cell	Dcn
4.83e-160	0.651867	0.32	0.114	7.52e-156	Mesenchymal stem cell	Cpz
4.45e-159	0.649571	0.965	0.786	6.92e-155	Mesenchymal stem cell	Emp1
4.39e-158	0.533647	0.995	0.743	6.84e-154	Mesenchymal stem cell	Lum
6.33e-157	0.519325	0.489	0.224	9.86e-153	Mesenchymal stem cell	Parp14
1.21e-155	0.588556	0.65	0.361	1.89e-151	Mesenchymal stem cell	Cygb
3.09e-155	0.607245	0.99	0.755	4.82e-151	Mesenchymal stem cell	Fn1
9.56e-153	0.80358	0.919	0.73	1.49e-148	Mesenchymal stem cell	Fgl2
7.58e-151	0.582669	0.74	0.457	1.18e-146	Mesenchymal stem cell	Jak2
1.9e-150	0.550446	0.7	0.397	2.97e-146	Mesenchymal stem cell	Tnfaip2
4.13e-150	-0.762402	0.988	0.99	6.44e-146	Mesenchymal stem cell	Tmsb4x
4.36e-150	0.552171	0.857	0.565	6.79e-146	Mesenchymal stem cell	Myc
2.48e-149	0.494054	0.365	0.145	3.87e-145	Mesenchymal stem cell	Ripk3
2.52e-149	0.568227	0.757	0.482	3.92e-145	Mesenchymal stem cell	Gda
4.47e-148	0.520478	0.663	0.369	6.96e-144	Mesenchymal stem cell	Noct
2.94e-147	0.500774	0.976	0.719	4.58e-143	Mesenchymal stem cell	Lrp1
4.51e-145	0.519725	0.985	0.699	7.02e-141	Mesenchymal stem cell	Dpt
4.93e-145	0.542245	0.978	0.84	7.68e-141	Mesenchymal stem cell	Zfp36l1
1.28e-143	0.549519	0.723	0.438	1.99e-139	Mesenchymal stem cell	Eng
2.51e-143	1.03076	0.569	0.32	3.9e-139	Mesenchymal stem cell	Tfpi2
1.42e-142	0.510938	0.908	0.654	2.22e-138	Mesenchymal stem cell	Nfkb1
1.15e-139	0.529269	0.731	0.445	1.79e-135	Mesenchymal stem cell	Rhoq
1.05e-137	0.581296	0.747	0.485	1.63e-133	Mesenchymal stem cell	Snx18
8.8e-135	0.60848	0.504	0.259	1.37e-130	Mesenchymal stem cell	Tpbg
5.67e-134	1.03661	0.607	0.359	8.83e-130	Mesenchymal stem cell	Cxcl3
1.84e-132	0.584093	0.596	0.337	2.86e-128	Mesenchymal stem cell	LOC100910978.1
4.94e-132	0.421653	0.99	0.839	7.69e-128	Mesenchymal stem cell	Cebpb
5.32e-132	0.530973	0.763	0.483	8.28e-128	Mesenchymal stem cell	Gem
7.39e-131	0.499379	0.546	0.285	1.15e-126	Mesenchymal stem cell	Gpnmb
1.04e-130	0.741997	0.715	0.469	1.63e-126	Mesenchymal stem cell	Phlda1
1.52e-130	0.494753	0.598	0.335	2.37e-126	Mesenchymal stem cell	Slc7a5
3.35e-130	0.445382	0.361	0.153	5.22e-126	Mesenchymal stem cell	Marchf3
2.56e-128	0.488717	0.808	0.536	3.99e-124	Mesenchymal stem cell	Ugcg
9.56e-127	0.405899	0.435	0.202	1.49e-122	Mesenchymal stem cell	Aox1
4.32e-126	0.452054	0.557	0.295	6.73e-122	Mesenchymal stem cell	Crispld2
4.13e-125	0.410414	0.93	0.695	6.43e-121	Mesenchymal stem cell	Cebpd
4.85e-125	0.495345	0.795	0.519	7.56e-121	Mesenchymal stem cell	Csf1
9.72e-125	0.442101	0.399	0.181	1.51e-120	Mesenchymal stem cell	Pdgfrl
7.24e-124	-0.853161	0.898	0.905	1.13e-119	Mesenchymal stem cell	Mt-nd4
6.91e-123	0.467121	0.876	0.63	1.08e-118	Mesenchymal stem cell	Scpep1
1.11e-121	0.479036	0.946	0.766	1.73e-117	Mesenchymal stem cell	Ifrd1
3.25e-121	0.524272	0.6	0.343	5.06e-117	Mesenchymal stem cell	Twist1
2.36e-120	0.438208	0.817	0.52	3.68e-116	Mesenchymal stem cell	Ogn
3.07e-119	0.299758	0.342	0.142	4.77e-115	Mesenchymal stem cell	Niban2
3.61e-118	0.515987	0.641	0.372	5.62e-114	Mesenchymal stem cell	F3
3.78e-118	0.437219	0.909	0.686	5.89e-114	Mesenchymal stem cell	Arl4a
3.29e-117	0.995559	0.335	0.148	5.12e-113	Mesenchymal stem cell	Cxcl14
2.68e-116	0.50699	0.262	0.097	4.17e-112	Mesenchymal stem cell	Gja4
3.06e-116	0.433843	0.629	0.368	4.77e-112	Mesenchymal stem cell	Phc2
1.59e-115	0.463862	0.422	0.2	2.47e-111	Mesenchymal stem cell	Cfh
2.79e-114	0.419351	0.305	0.123	4.34e-110	Mesenchymal stem cell	Cemip2
1.41e-113	-1.72243	0.109	0.317	2.19e-109	Mesenchymal stem cell	Txnip
5.89e-112	0.472754	0.381	0.181	9.17e-108	Mesenchymal stem cell	Steap3
7.87e-112	1.29071	0.35	0.164	1.23e-107	Mesenchymal stem cell	Cxcl6
4.99e-111	0.441899	0.616	0.358	7.77e-107	Mesenchymal stem cell	Fosl1
1.64e-110	0.414102	0.401	0.193	2.56e-106	Mesenchymal stem cell	A3galt2
1.08e-109	0.523921	0.822	0.59	1.68e-105	Mesenchymal stem cell	Vkorc1
1.16e-109	0.413448	0.803	0.52	1.8e-105	Mesenchymal stem cell	Atp8b1
3.33e-109	0.433036	0.779	0.518	5.19e-105	Mesenchymal stem cell	B4galt5
1.32e-108	0.456559	0.384	0.182	2.05e-104	Mesenchymal stem cell	Mmp23
4.57e-108	0.413413	0.688	0.42	7.12e-104	Mesenchymal stem cell	LOC103689920
6.36e-108	0.433175	0.92	0.675	9.91e-104	Mesenchymal stem cell	Sparcl1
4.75e-107	0.468366	0.499	0.269	7.4e-103	Mesenchymal stem cell	Cndp2
3.24e-105	0.418383	0.524	0.287	5.05e-101	Mesenchymal stem cell	Satb2
1.01e-104	0.524539	0.649	0.401	1.57e-100	Mesenchymal stem cell	Enc1
1.14e-104	-0.52311	0.949	0.922	1.77e-100	Mesenchymal stem cell	Myl6
1.37e-104	0.473631	0.52	0.295	2.14e-100	Mesenchymal stem cell	Tnip1
2.69e-104	0.42718	0.764	0.512	4.18e-100	Mesenchymal stem cell	Rnd3
2.15e-103	0.469422	0.817	0.59	3.35e-99	Mesenchymal stem cell	Ctsa
5.86e-103	0.540698	0.795	0.566	9.13e-99	Mesenchymal stem cell	Glul
6.68e-103	0.397037	0.915	0.654	1.04e-98	Mesenchymal stem cell	Ets2
1.06e-100	0.394834	0.973	0.694	1.65e-96	Mesenchymal stem cell	Mmp2
1.66e-100	0.385977	0.745	0.491	2.58e-96	Mesenchymal stem cell	Zc3h12a
3.62e-100	0.414887	0.645	0.391	5.64e-96	Mesenchymal stem cell	Tgif1
4.07e-100	0.386109	0.499	0.275	6.34e-96	Mesenchymal stem cell	Twistnb
5.43e-100	0.500777	0.446	0.235	8.45e-96	Mesenchymal stem cell	Mdk
1.24e-99	0.500905	0.576	0.35	1.94e-95	Mesenchymal stem cell	Pmepa1
1.59e-99	0.3375	0.279	0.116	2.48e-95	Mesenchymal stem cell	Slc39a14
3.71e-99	0.435945	0.575	0.342	5.78e-95	Mesenchymal stem cell	Acsl4
6.41e-99	0.312485	0.254	0.1	9.99e-95	Mesenchymal stem cell	C1qtnf5
2.45e-97	0.441565	0.288	0.124	3.81e-93	Mesenchymal stem cell	Msx1
6.06e-97	0.419275	0.984	0.819	9.43e-93	Mesenchymal stem cell	Ctsl
8.81e-97	0.498013	0.766	0.541	1.37e-92	Mesenchymal stem cell	Npc2
1.24e-96	0.402958	0.819	0.606	1.93e-92	Mesenchymal stem cell	Csnk1a1
5.02e-96	-0.538589	0.872	0.86	7.82e-92	Mesenchymal stem cell	Cox8a
2.64e-95	0.383116	0.389	0.194	4.12e-91	Mesenchymal stem cell	Il6r
3.22e-95	0.480259	0.461	0.25	5.02e-91	Mesenchymal stem cell	Gbp2
3.74e-95	-0.814739	0.883	0.888	5.82e-91	Mesenchymal stem cell	Mt-nd2
7.06e-95	0.38824	0.572	0.338	1.1e-90	Mesenchymal stem cell	Slc66a2
1.81e-94	0.377655	0.499	0.278	2.83e-90	Mesenchymal stem cell	Wdr43
3.91e-94	0.755828	0.624	0.403	6.09e-90	Mesenchymal stem cell	Procr
8.37e-94	-1.02851	0.936	0.934	1.3e-89	Mesenchymal stem cell	AC134224.3
1.43e-93	0.349757	0.808	0.541	2.23e-89	Mesenchymal stem cell	Gsta1
1.57e-93	0.40058	0.629	0.381	2.44e-89	Mesenchymal stem cell	Sowahc
7.08e-93	0.635465	0.65	0.44	1.1e-88	Mesenchymal stem cell	Prdx4
6.77e-92	0.366365	0.656	0.408	1.05e-87	Mesenchymal stem cell	Ppic
8.18e-92	0.344544	0.438	0.229	1.27e-87	Mesenchymal stem cell	Il17ra
1.54e-91	0.296304	0.283	0.121	2.4e-87	Mesenchymal stem cell	Tspan11
8.43e-91	0.333509	0.938	0.652	1.31e-86	Mesenchymal stem cell	Aoc3
1.47e-90	0.388915	0.446	0.243	2.29e-86	Mesenchymal stem cell	Hebp1
3.39e-90	-0.727904	0.908	0.912	5.28e-86	Mesenchymal stem cell	Mt-nd1
3.65e-90	0.377951	0.507	0.288	5.68e-86	Mesenchymal stem cell	Hexa
1.92e-89	0.399376	0.83	0.602	2.99e-85	Mesenchymal stem cell	Tgfbr3
2.07e-89	0.394844	0.721	0.473	3.22e-85	Mesenchymal stem cell	Vasn
3.38e-89	0.398326	0.317	0.148	5.27e-85	Mesenchymal stem cell	Apol9a
3.51e-89	0.483865	0.569	0.349	5.47e-85	Mesenchymal stem cell	Adamts1
3.59e-89	0.349919	0.356	0.174	5.59e-85	Mesenchymal stem cell	Rps6ka5
4.45e-89	0.479761	0.63	0.411	6.93e-85	Mesenchymal stem cell	Dpp7
5.44e-89	0.446741	0.765	0.533	8.47e-85	Mesenchymal stem cell	Coq10b
2.66e-88	0.353541	0.656	0.414	4.14e-84	Mesenchymal stem cell	Arih1
2.08e-86	-0.730082	0.9	0.894	3.24e-82	Mesenchymal stem cell	Calm1
2.91e-86	0.592369	0.643	0.432	4.53e-82	Mesenchymal stem cell	Id4
1.04e-85	0.271733	0.485	0.265	1.62e-81	Mesenchymal stem cell	Pde4b
5.1e-85	0.313935	0.992	0.919	7.94e-81	Mesenchymal stem cell	S100a10
8.22e-85	0.839947	0.359	0.187	1.28e-80	Mesenchymal stem cell	Ccl11
3.27e-84	-0.705565	0.832	0.834	5.1e-80	Mesenchymal stem cell	Dynll1
7.53e-84	-0.747329	0.892	0.825	1.17e-79	Mesenchymal stem cell	Lgals1
8.76e-84	-0.901745	0.151	0.329	1.36e-79	Mesenchymal stem cell	Cd55
5.89e-83	0.346735	0.663	0.423	9.18e-79	Mesenchymal stem cell	Man2b1
9.87e-83	0.43402	0.47	0.274	1.54e-78	Mesenchymal stem cell	Sesn2
1.22e-82	0.34577	0.708	0.461	1.9e-78	Mesenchymal stem cell	Hivep2
2.02e-82	-1.8692	0.552	0.634	3.15e-78	Mesenchymal stem cell	Jun
3.73e-82	0.319196	0.372	0.19	5.8e-78	Mesenchymal stem cell	Dtx3l
4.17e-82	0.336486	0.43	0.232	6.5e-78	Mesenchymal stem cell	Zfp593
9.86e-82	0.346587	0.381	0.201	1.54e-77	Mesenchymal stem cell	RGD1563365
1.09e-81	0.355607	0.533	0.322	1.7e-77	Mesenchymal stem cell	AABR07039328.2
1.33e-81	0.369099	0.569	0.347	2.08e-77	Mesenchymal stem cell	Spry2
2.65e-81	-0.569914	0.965	0.931	4.12e-77	Mesenchymal stem cell	Hsp90ab1
3.8e-81	0.354348	0.372	0.191	5.92e-77	Mesenchymal stem cell	Lgals3bp
1.24e-80	0.278128	0.511	0.295	1.93e-76	Mesenchymal stem cell	Tifa
1.35e-80	0.363153	0.499	0.293	2.1e-76	Mesenchymal stem cell	Slc7a1
1.49e-80	-0.270313	1	0.992	2.32e-76	Mesenchymal stem cell	Rpl41
9.14e-80	0.549935	0.705	0.482	1.42e-75	Mesenchymal stem cell	Serpine1
9.99e-80	0.329236	0.821	0.552	1.56e-75	Mesenchymal stem cell	Ctsk
1.49e-79	0.321633	0.769	0.513	2.32e-75	Mesenchymal stem cell	Pvr
3.58e-79	0.346583	0.523	0.31	5.57e-75	Mesenchymal stem cell	Itgbl1
1.23e-78	-0.929832	0.168	0.338	1.92e-74	Mesenchymal stem cell	Tsc22d3
1.67e-78	0.335981	0.625	0.395	2.6e-74	Mesenchymal stem cell	Il11ra1
2.4e-78	0.30097	0.267	0.12	3.73e-74	Mesenchymal stem cell	Cxcl16
8.65e-78	0.333653	0.436	0.242	1.35e-73	Mesenchymal stem cell	Ipo5
1.18e-77	0.312195	0.501	0.292	1.84e-73	Mesenchymal stem cell	Rps6ka3
1.82e-77	0.265075	0.883	0.609	2.84e-73	Mesenchymal stem cell	Htra1
3.75e-77	0.366112	0.482	0.281	5.84e-73	Mesenchymal stem cell	Nop14
5.14e-77	0.299614	0.42	0.228	8.01e-73	Mesenchymal stem cell	F2r
5.88e-77	0.429362	0.577	0.362	9.16e-73	Mesenchymal stem cell	Taf4b
1.27e-76	0.32209	0.378	0.201	1.97e-72	Mesenchymal stem cell	LOC103690317
3.48e-76	0.353306	0.74	0.519	5.41e-72	Mesenchymal stem cell	Jmjd1c
1.63e-75	0.310001	0.356	0.186	2.53e-71	Mesenchymal stem cell	Rcl1
2.31e-75	0.421772	0.655	0.429	3.6e-71	Mesenchymal stem cell	Medag
3.02e-75	0.414941	0.575	0.367	4.71e-71	Mesenchymal stem cell	Spsb1
6.65e-75	-2.18049	0.433	0.536	1.04e-70	Mesenchymal stem cell	Fos
1.17e-74	0.334929	0.941	0.704	1.83e-70	Mesenchymal stem cell	Rarres2
2.21e-74	0.377268	0.757	0.524	3.44e-70	Mesenchymal stem cell	LOC108348172
3.44e-74	0.360879	0.879	0.684	5.36e-70	Mesenchymal stem cell	Klf9
1.21e-73	0.295716	0.509	0.296	1.88e-69	Mesenchymal stem cell	Tap1
1.86e-73	-0.566295	0.963	0.931	2.9e-69	Mesenchymal stem cell	Rps11
1.72e-72	0.385275	0.404	0.227	2.67e-68	Mesenchymal stem cell	Bdkrb2
6.62e-72	0.294783	0.755	0.505	1.03e-67	Mesenchymal stem cell	NEWGENE-1308171
1.1e-71	0.314644	0.53	0.331	1.71e-67	Mesenchymal stem cell	Nolc1
1.38e-71	0.275547	0.742	0.505	2.15e-67	Mesenchymal stem cell	Tubb6
1.39e-71	0.31659	0.51	0.309	2.17e-67	Mesenchymal stem cell	Nop58
1.55e-71	0.290862	0.493	0.29	2.42e-67	Mesenchymal stem cell	Bicc1
1.89e-71	0.295379	0.98	0.779	2.94e-67	Mesenchymal stem cell	Ltbp4
4.8e-71	0.307583	0.749	0.512	7.48e-67	Mesenchymal stem cell	Mafk
6.2e-71	-1.70764	0.636	0.681	9.66e-67	Mesenchymal stem cell	Igfbp5
8.87e-71	-0.367792	0.926	0.897	1.38e-66	Mesenchymal stem cell	Cox4i1
1.29e-70	0.343877	0.46	0.273	2e-66	Mesenchymal stem cell	Creb3l1
2.92e-70	0.320347	0.945	0.746	4.54e-66	Mesenchymal stem cell	Plpp3
3.24e-70	0.521751	0.666	0.481	5.05e-66	Mesenchymal stem cell	Mt1
3.55e-69	0.291866	0.259	0.121	5.53e-65	Mesenchymal stem cell	Samd9
7.72e-69	0.79115	0.441	0.271	1.2e-64	Mesenchymal stem cell	Mmp3
2.06e-68	-0.422485	0.961	0.929	3.21e-64	Mesenchymal stem cell	Rps15
5.16e-68	0.367855	0.481	0.288	8.03e-64	Mesenchymal stem cell	Lox
7.98e-68	-1.78101	0.405	0.508	1.24e-63	Mesenchymal stem cell	Atf3
1.28e-67	0.259969	0.332	0.171	1.99e-63	Mesenchymal stem cell	Fgf10
2.19e-67	0.342992	0.749	0.526	3.41e-63	Mesenchymal stem cell	Ptpn12
4.65e-67	0.312071	0.418	0.241	7.25e-63	Mesenchymal stem cell	Daam1
5.51e-67	0.266381	0.414	0.234	8.58e-63	Mesenchymal stem cell	Gfpt1
6.2e-67	0.330346	0.581	0.373	9.66e-63	Mesenchymal stem cell	St3gal1
6.8e-67	0.338815	0.35	0.19	1.06e-62	Mesenchymal stem cell	Bcat1
1.18e-66	0.31722	0.483	0.294	1.83e-62	Mesenchymal stem cell	Nrip1
1.3e-66	0.335462	0.364	0.202	2.02e-62	Mesenchymal stem cell	Ripk2
1.8e-66	0.328887	0.538	0.34	2.8e-62	Mesenchymal stem cell	Nucb2
3.32e-66	-0.571489	0.691	0.721	5.17e-62	Mesenchymal stem cell	Cox6a1
5.04e-66	-0.736131	0.752	0.753	7.85e-62	Mesenchymal stem cell	S100a11
7.76e-66	0.279955	0.343	0.182	1.21e-61	Mesenchymal stem cell	Mrps34
1.9e-65	0.294256	0.565	0.369	2.96e-61	Mesenchymal stem cell	Top1
3.44e-65	0.310655	0.639	0.423	5.36e-61	Mesenchymal stem cell	Clic2
6.3e-65	0.317651	0.911	0.681	9.81e-61	Mesenchymal stem cell	Ctsh
1.05e-64	0.308812	0.397	0.227	1.64e-60	Mesenchymal stem cell	Parp9
1.39e-64	-1.40215	0.119	0.269	2.16e-60	Mesenchymal stem cell	Postn
3.4e-64	-0.94479	0.135	0.281	5.3e-60	Mesenchymal stem cell	Sh3bgrl3
7.54e-64	0.298213	0.369	0.206	1.17e-59	Mesenchymal stem cell	Yars1
9.14e-64	0.260503	0.471	0.281	1.42e-59	Mesenchymal stem cell	Ccnh
1.85e-63	0.301468	0.481	0.292	2.88e-59	Mesenchymal stem cell	Cdc42ep2
2.24e-63	0.277225	0.458	0.274	3.49e-59	Mesenchymal stem cell	Pcsk5
6.85e-63	0.324306	0.451	0.276	1.07e-58	Mesenchymal stem cell	Zfp703
1.31e-62	-0.281426	0.997	0.988	2.04e-58	Mesenchymal stem cell	Eif1
7.79e-62	0.306898	0.783	0.573	1.21e-57	Mesenchymal stem cell	Gspt1
8.7e-62	0.264768	0.906	0.696	1.36e-57	Mesenchymal stem cell	Stat3
1.17e-61	0.294963	0.661	0.444	1.82e-57	Mesenchymal stem cell	Gas6
1.19e-61	0.278388	0.694	0.474	1.86e-57	Mesenchymal stem cell	Elf1
1.39e-61	0.306037	0.533	0.338	2.16e-57	Mesenchymal stem cell	Csrp2
9.76e-61	0.300727	0.88	0.667	1.52e-56	Mesenchymal stem cell	Itm2c
1.95e-60	-0.522072	0.885	0.873	3.03e-56	Mesenchymal stem cell	H3f3c
3.21e-60	0.296326	0.752	0.549	5e-56	Mesenchymal stem cell	Hdlbp
7.93e-60	0.280857	0.591	0.391	1.23e-55	Mesenchymal stem cell	Smad1
8.83e-60	-0.441395	0.921	0.899	1.37e-55	Mesenchymal stem cell	Serf2
9.8e-60	0.329764	0.543	0.349	1.53e-55	Mesenchymal stem cell	Olfml3
1.17e-59	0.34588	0.609	0.425	1.82e-55	Mesenchymal stem cell	Sdf4
2.92e-59	-0.835129	0.951	0.927	4.54e-55	Mesenchymal stem cell	Crip1
5.15e-59	0.314555	0.961	0.816	8.02e-55	Mesenchymal stem cell	Psap
7.95e-59	-0.396255	0.962	0.927	1.24e-54	Mesenchymal stem cell	Rpl15
1.84e-58	-0.319811	0.993	0.981	2.87e-54	Mesenchymal stem cell	LOC687780
3.93e-58	0.280102	0.322	0.177	6.12e-54	Mesenchymal stem cell	Scamp1
4.35e-58	0.269978	0.302	0.16	6.78e-54	Mesenchymal stem cell	LOC691995
7.83e-58	0.301636	0.691	0.496	1.22e-53	Mesenchymal stem cell	Smim14
1.86e-57	0.26744	0.35	0.195	2.9e-53	Mesenchymal stem cell	Pid1
2.55e-57	0.289182	0.366	0.21	3.98e-53	Mesenchymal stem cell	Tars1
3.3e-57	0.285078	0.567	0.366	5.13e-53	Mesenchymal stem cell	Slfn13
7.04e-57	0.281062	0.554	0.364	1.1e-52	Mesenchymal stem cell	Pabpc4
8.91e-57	0.254667	0.762	0.551	1.39e-52	Mesenchymal stem cell	Nfia
1.24e-56	0.327771	0.527	0.346	1.93e-52	Mesenchymal stem cell	Ddost
1.33e-56	0.306527	0.463	0.292	2.07e-52	Mesenchymal stem cell	Nars1
4.1e-56	0.252429	0.89	0.698	6.38e-52	Mesenchymal stem cell	Ddx3x
5.44e-56	0.250397	0.9	0.665	8.47e-52	Mesenchymal stem cell	Maff
1.06e-55	0.264322	0.388	0.228	1.65e-51	Mesenchymal stem cell	Nifk
3.29e-55	0.334904	0.806	0.618	5.12e-51	Mesenchymal stem cell	Ccn1
5.97e-55	0.272494	0.654	0.451	9.3e-51	Mesenchymal stem cell	Eif4e
6.09e-55	0.283801	0.537	0.355	9.48e-51	Mesenchymal stem cell	Mdfic
7.44e-55	-0.310611	0.983	0.959	1.16e-50	Mesenchymal stem cell	Rps16
9.27e-55	0.26147	0.574	0.385	1.44e-50	Mesenchymal stem cell	Ift20
2.96e-54	0.323827	0.272	0.144	4.62e-50	Mesenchymal stem cell	Mgst1
3.05e-54	0.261875	0.641	0.436	4.76e-50	Mesenchymal stem cell	Insig1
3.54e-54	0.261899	0.411	0.248	5.52e-50	Mesenchymal stem cell	Btg3
5.74e-53	0.283392	0.532	0.352	8.94e-49	Mesenchymal stem cell	Pkd2
3.33e-52	0.257241	0.662	0.462	5.19e-48	Mesenchymal stem cell	Etf1
2.66e-51	0.251589	0.733	0.529	4.14e-47	Mesenchymal stem cell	Ptp4a1
3.39e-51	0.256681	0.382	0.229	5.28e-47	Mesenchymal stem cell	Man2b2
1.52e-50	0.250701	0.959	0.802	2.36e-46	Mesenchymal stem cell	Lgals3
4.95e-50	-0.846908	0.548	0.577	7.72e-46	Mesenchymal stem cell	Pcsk6
5.45e-50	-0.638464	0.89	0.862	8.49e-46	Mesenchymal stem cell	Pfn1
1.17e-49	0.331391	0.341	0.2	1.82e-45	Mesenchymal stem cell	Pgf
1.33e-49	-0.479488	0.817	0.804	2.07e-45	Mesenchymal stem cell	Gnai2
1.34e-49	0.252653	0.784	0.6	2.09e-45	Mesenchymal stem cell	Lamp2
9.68e-49	-0.340588	0.981	0.962	1.51e-44	Mesenchymal stem cell	Rpl36
4.84e-48	0.274349	0.505	0.338	7.54e-44	Mesenchymal stem cell	Smad7
9.24e-48	-0.636484	0.308	0.417	1.44e-43	Mesenchymal stem cell	Tspan7
2.45e-47	0.256457	0.781	0.6	3.82e-43	Mesenchymal stem cell	Ppa1
7.96e-47	0.280832	0.578	0.4	1.24e-42	Mesenchymal stem cell	Tsc22d2
1.48e-46	0.286274	0.359	0.218	2.3e-42	Mesenchymal stem cell	Igsf10
8.4e-46	0.254909	0.696	0.507	1.31e-41	Mesenchymal stem cell	Prdx6
1.08e-45	0.29144	0.673	0.489	1.68e-41	Mesenchymal stem cell	Rpn2
1.69e-45	0.279465	0.402	0.255	2.63e-41	Mesenchymal stem cell	Pdp1
4.51e-44	-0.375397	0.986	0.947	7.02e-40	Mesenchymal stem cell	Vim
7.34e-44	-0.641487	0.137	0.253	1.14e-39	Mesenchymal stem cell	Nr1d1
1.88e-43	-0.440692	0.867	0.836	2.93e-39	Mesenchymal stem cell	Atp5f1e
8.68e-43	-0.266816	0.995	0.973	1.35e-38	Mesenchymal stem cell	Rpl35
1.31e-42	0.311709	0.668	0.494	2.05e-38	Mesenchymal stem cell	Plat
1.55e-42	-1.07543	0.608	0.619	2.42e-38	Mesenchymal stem cell	Pi16
4.26e-42	-0.787911	0.654	0.691	6.63e-38	Mesenchymal stem cell	AABR07000398.1
1.54e-41	-0.85763	0.669	0.675	2.41e-37	Mesenchymal stem cell	Dstn
2.52e-41	-0.538304	0.493	0.553	3.93e-37	Mesenchymal stem cell	Cox6b1
2.96e-41	0.258657	0.432	0.285	4.61e-37	Mesenchymal stem cell	Socs5
5.69e-41	-0.495121	0.629	0.655	8.86e-37	Mesenchymal stem cell	Atp5mc2
3.85e-40	0.418335	0.838	0.647	6e-36	Mesenchymal stem cell	Col1a1
5.35e-40	-0.899614	0.687	0.717	8.33e-36	Mesenchymal stem cell	Dusp1
5.67e-40	-0.375544	0.93	0.88	8.83e-36	Mesenchymal stem cell	Ptms
3.88e-39	0.452174	0.57	0.432	6.05e-35	Mesenchymal stem cell	Lpl
7.86e-39	-0.260219	0.99	0.967	1.22e-34	Mesenchymal stem cell	LOC100911847
8.43e-39	-1.19714	0.442	0.496	1.31e-34	Mesenchymal stem cell	Ccn3
1.11e-38	-0.428277	0.802	0.783	1.73e-34	Mesenchymal stem cell	Cdc42
1.15e-37	0.264586	0.587	0.417	1.79e-33	Mesenchymal stem cell	Clu
7.5e-37	-0.326471	0.875	0.837	1.17e-32	Mesenchymal stem cell	Cox6c
1.52e-36	-0.437004	0.96	0.924	2.37e-32	Mesenchymal stem cell	LOC100361854
1.55e-36	-0.552388	0.603	0.636	2.42e-32	Mesenchymal stem cell	Ubl5
4.34e-36	-0.622958	0.455	0.509	6.75e-32	Mesenchymal stem cell	Lrrn4cl
1.29e-35	-0.59329	0.176	0.276	2.01e-31	Mesenchymal stem cell	LOC108349594
1.7e-35	-0.699166	0.299	0.387	2.65e-31	Mesenchymal stem cell	Ddit3
6.04e-35	0.295373	0.694	0.55	9.41e-31	Mesenchymal stem cell	Pdpn
3.18e-34	-0.496534	0.155	0.256	4.95e-30	Mesenchymal stem cell	Ramp1
3.99e-34	-0.482521	0.941	0.916	6.22e-30	Mesenchymal stem cell	LOC100361457
4.84e-34	-0.620998	0.555	0.583	7.54e-30	Mesenchymal stem cell	Cd48
8.04e-34	-0.393622	0.73	0.719	1.25e-29	Mesenchymal stem cell	Rhoa
2.26e-33	-0.735247	0.931	0.862	3.52e-29	Mesenchymal stem cell	Cd9
2.55e-33	-0.267087	0.991	0.968	3.97e-29	Mesenchymal stem cell	Uba52
2.61e-33	-0.317136	0.91	0.846	4.07e-29	Mesenchymal stem cell	Cd99
5.81e-33	0.270498	0.271	0.167	9.05e-29	Mesenchymal stem cell	Kctd1
5.04e-32	-0.527196	0.389	0.463	7.86e-28	Mesenchymal stem cell	Tubb5
7.18e-32	-0.479243	0.992	0.981	1.12e-27	Mesenchymal stem cell	H3f3a
8.66e-32	-0.681062	0.364	0.435	1.35e-27	Mesenchymal stem cell	Hexim1
9.97e-32	-0.274862	0.98	0.949	1.55e-27	Mesenchymal stem cell	Rps7
1.31e-31	-0.342847	0.978	0.933	2.04e-27	Mesenchymal stem cell	Rps21
1.34e-31	-0.325695	0.948	0.905	2.09e-27	Mesenchymal stem cell	Rpl27
1.5e-31	-0.286138	0.96	0.922	2.33e-27	Mesenchymal stem cell	Rpl18
3.05e-31	0.272331	0.426	0.298	4.75e-27	Mesenchymal stem cell	Has2
5e-31	-0.262131	0.973	0.928	7.78e-27	Mesenchymal stem cell	Rpl29
1.57e-30	-0.484087	0.335	0.412	2.44e-26	Mesenchymal stem cell	Ppp1ca
2.58e-30	-0.391661	0.766	0.746	4.02e-26	Mesenchymal stem cell	Elob
2.99e-30	-0.494049	0.534	0.565	4.66e-26	Mesenchymal stem cell	Snrpd2
9.21e-29	0.266806	0.397	0.275	1.43e-24	Mesenchymal stem cell	Angptl4
1.3e-28	-0.4094	0.822	0.801	2.02e-24	Mesenchymal stem cell	Actb
1.77e-28	-0.963992	0.721	0.712	2.75e-24	Mesenchymal stem cell	Hspb1
2.26e-28	-0.686982	0.632	0.616	3.52e-24	Mesenchymal stem cell	Fndc1
3.82e-28	-0.676686	0.262	0.339	5.96e-24	Mesenchymal stem cell	Cox17
5.13e-28	-0.32185	0.926	0.881	7.99e-24	Mesenchymal stem cell	Rpl31
1.16e-27	-0.617729	0.414	0.459	1.8e-23	Mesenchymal stem cell	H3f3b
3.14e-27	-0.414927	0.987	0.957	4.89e-23	Mesenchymal stem cell	Ubc
4.83e-27	-0.362643	0.991	0.981	7.53e-23	Mesenchymal stem cell	LOC108352650
5.13e-27	-0.394686	0.724	0.702	7.98e-23	Mesenchymal stem cell	Cox5b
5.17e-27	-0.331061	0.983	0.963	8.05e-23	Mesenchymal stem cell	LOC100359583
7.5e-27	-0.417858	0.658	0.655	1.17e-22	Mesenchymal stem cell	Atp5mf
7.83e-27	-0.500093	0.734	0.713	1.22e-22	Mesenchymal stem cell	Tuba1a
1.09e-26	-0.467005	0.476	0.517	1.7e-22	Mesenchymal stem cell	Bola2
1.87e-26	-0.297176	1	0.959	2.92e-22	Mesenchymal stem cell	S100a6
4.26e-26	-0.345908	0.975	0.952	6.64e-22	Mesenchymal stem cell	LOC685963
1.34e-25	-0.48703	0.604	0.614	2.09e-21	Mesenchymal stem cell	Ost4
1.58e-25	-0.514737	0.389	0.448	2.46e-21	Mesenchymal stem cell	Atp5me
4.8e-25	-0.494655	0.283	0.355	7.47e-21	Mesenchymal stem cell	Syf2
2.02e-24	-0.542501	0.187	0.266	3.15e-20	Mesenchymal stem cell	Pdlim4
2.98e-24	-0.549565	0.317	0.382	4.64e-20	Mesenchymal stem cell	Mt-atp8
2.24e-23	-0.271692	0.985	0.954	3.49e-19	Mesenchymal stem cell	Rpl18a
3.85e-23	-0.820825	0.297	0.362	5.99e-19	Mesenchymal stem cell	Nudt4
5.64e-23	-0.468113	0.186	0.264	8.79e-19	Mesenchymal stem cell	Flnc
5.87e-23	-0.520992	0.889	0.731	9.14e-19	Mesenchymal stem cell	Pmp22
7.22e-23	-0.737104	0.783	0.742	1.12e-18	Mesenchymal stem cell	Btg2
8.07e-23	-0.397303	0.569	0.576	1.26e-18	Mesenchymal stem cell	Ndufa13
2.09e-22	-0.258932	0.971	0.94	3.26e-18	Mesenchymal stem cell	Rpl17
2.42e-22	-0.394883	0.713	0.7	3.77e-18	Mesenchymal stem cell	Map1lc3a
3.14e-22	-0.494872	0.703	0.688	4.89e-18	Mesenchymal stem cell	Atp6v1g1
4.07e-22	-0.50256	0.417	0.456	6.34e-18	Mesenchymal stem cell	Bloc1s1
5.62e-21	-0.481062	0.284	0.346	8.75e-17	Mesenchymal stem cell	Lamtor4
5.77e-21	-0.412264	0.398	0.445	8.99e-17	Mesenchymal stem cell	Lamtor2
6.1e-21	-0.492148	0.674	0.669	9.5e-17	Mesenchymal stem cell	Mt-nd3
1.04e-20	-0.570388	0.42	0.461	1.61e-16	Mesenchymal stem cell	Mt-nd5
2.3e-20	-0.294418	0.905	0.866	3.58e-16	Mesenchymal stem cell	Cfl1
2.43e-20	-0.533934	0.5	0.543	3.78e-16	Mesenchymal stem cell	Tppp3
2.76e-20	-0.353991	0.627	0.629	4.31e-16	Mesenchymal stem cell	Gnb2
3.64e-20	-0.448658	0.175	0.25	5.67e-16	Mesenchymal stem cell	Tes
3.89e-20	-0.531504	0.537	0.547	6.06e-16	Mesenchymal stem cell	Zyx
5.3e-20	-0.539376	0.712	0.682	8.25e-16	Mesenchymal stem cell	LOC108348112
8.25e-20	-0.259798	0.957	0.903	1.28e-15	Mesenchymal stem cell	Rps17
1.22e-19	-0.371675	0.712	0.668	1.91e-15	Mesenchymal stem cell	Reep5
1.42e-19	-0.348164	0.762	0.714	2.21e-15	Mesenchymal stem cell	Uqcrh
1.83e-19	-0.352804	0.651	0.634	2.86e-15	Mesenchymal stem cell	Atp5pd
3.56e-19	-0.363296	0.449	0.483	5.55e-15	Mesenchymal stem cell	Ubxn1
4.7e-19	-0.26704	0.995	0.986	7.31e-15	Mesenchymal stem cell	Rps27
4.9e-19	-0.264641	0.971	0.923	7.63e-15	Mesenchymal stem cell	Rpl30
1.02e-18	-0.407632	0.534	0.543	1.58e-14	Mesenchymal stem cell	Tma7
1.61e-18	-0.34335	0.183	0.251	2.51e-14	Mesenchymal stem cell	Tek
1.76e-18	-0.369382	0.542	0.561	2.74e-14	Mesenchymal stem cell	Myl12b
2.27e-18	-0.404934	0.461	0.488	3.53e-14	Mesenchymal stem cell	Scand1
3.16e-18	-0.466607	0.347	0.396	4.93e-14	Mesenchymal stem cell	Tkt
3.24e-18	-0.312884	0.891	0.849	5.05e-14	Mesenchymal stem cell	Atp6v0c
5.06e-18	-0.370158	0.244	0.307	7.89e-14	Mesenchymal stem cell	Higd2a
6.04e-18	-0.530311	0.261	0.316	9.41e-14	Mesenchymal stem cell	Crip2
1.2e-17	-0.447841	0.728	0.721	1.88e-13	Mesenchymal stem cell	Myadm
1.8e-17	-0.259972	0.893	0.822	2.81e-13	Mesenchymal stem cell	Cox7c
2.26e-17	-0.352391	0.647	0.633	3.53e-13	Mesenchymal stem cell	Uqcr11
2.48e-17	-0.4499	0.547	0.564	3.86e-13	Mesenchymal stem cell	Clic1
5.14e-17	-0.376297	0.339	0.388	8e-13	Mesenchymal stem cell	LOC689574
6.24e-17	-0.356561	0.331	0.384	9.72e-13	Mesenchymal stem cell	Ndufa6
1.15e-16	-0.32705	0.651	0.631	1.79e-12	Mesenchymal stem cell	Ndufb11
1.65e-16	-0.426241	0.454	0.48	2.57e-12	Mesenchymal stem cell	Septin7
1.94e-16	-0.626584	0.354	0.398	3.01e-12	Mesenchymal stem cell	Csrp1
2.15e-16	-0.315727	0.713	0.688	3.35e-12	Mesenchymal stem cell	Slc25a3
2.66e-16	-0.627508	0.604	0.595	4.14e-12	Mesenchymal stem cell	Rhob
2.76e-16	-1.61534	0.637	0.607	4.29e-12	Mesenchymal stem cell	Hspa1b
6.04e-16	-0.253718	0.868	0.829	9.4e-12	Mesenchymal stem cell	Gabarap
1.67e-15	-0.665493	0.399	0.427	2.59e-11	Mesenchymal stem cell	Hmgb2
1.92e-15	-0.399105	0.538	0.545	2.99e-11	Mesenchymal stem cell	Uqcr10
2.28e-15	-0.440806	0.283	0.335	3.56e-11	Mesenchymal stem cell	Clk1
2.42e-15	-0.679156	0.447	0.474	3.76e-11	Mesenchymal stem cell	Irf1
2.51e-15	-0.479094	0.38	0.418	3.91e-11	Mesenchymal stem cell	Mt-nd4l
3.56e-15	-0.367042	0.5	0.503	5.54e-11	Mesenchymal stem cell	Ndufb9
4.05e-15	-0.859902	0.312	0.358	6.3e-11	Mesenchymal stem cell	Cdkn1c
5.36e-15	-0.536052	0.488	0.501	8.35e-11	Mesenchymal stem cell	Cyba
8.4e-15	-0.414548	0.24	0.293	1.31e-10	Mesenchymal stem cell	Calm2
1.21e-14	-0.374743	0.274	0.322	1.88e-10	Mesenchymal stem cell	Brk1
1.27e-14	-0.512733	0.233	0.283	1.98e-10	Mesenchymal stem cell	Rsrp1
2.36e-14	-0.376063	0.279	0.327	3.68e-10	Mesenchymal stem cell	Sf3b2
2.61e-14	-0.846165	0.21	0.265	4.07e-10	Mesenchymal stem cell	Rgcc
3.64e-14	-0.37352	0.444	0.466	5.67e-10	Mesenchymal stem cell	Capzb
4.36e-14	-0.375246	0.363	0.399	6.79e-10	Mesenchymal stem cell	Ndufa2
4.49e-14	-0.372868	0.202	0.255	7e-10	Mesenchymal stem cell	Tmbim4
5.72e-14	-0.353515	0.769	0.723	8.91e-10	Mesenchymal stem cell	Ppia
6.88e-14	-0.275621	0.836	0.787	1.07e-09	Mesenchymal stem cell	Myl12a
7.66e-14	-0.433053	0.324	0.362	1.19e-09	Mesenchymal stem cell	LOC108349189
8.49e-14	-0.397476	0.442	0.462	1.32e-09	Mesenchymal stem cell	Ppp1r14b
1.41e-13	-0.367088	0.353	0.386	2.2e-09	Mesenchymal stem cell	Atp5f1c
2.7e-13	-0.282675	0.757	0.715	4.21e-09	Mesenchymal stem cell	Sem1
4.12e-13	-0.254563	0.797	0.753	6.41e-09	Mesenchymal stem cell	Atp5f1b
4.51e-13	-0.312962	0.716	0.675	7.02e-09	Mesenchymal stem cell	Tomm7
5.17e-13	-0.361686	0.479	0.487	8.05e-09	Mesenchymal stem cell	Edf1
5.19e-13	-0.36849	0.38	0.41	8.09e-09	Mesenchymal stem cell	H2az2
5.89e-13	-0.368017	0.508	0.517	9.18e-09	Mesenchymal stem cell	Bri3
8.63e-13	-0.3456	0.743	0.729	1.34e-08	Mesenchymal stem cell	Zfp36l2
1.03e-12	-0.437304	0.609	0.585	1.6e-08	Mesenchymal stem cell	Arpc2
1.2e-12	-0.362613	0.214	0.263	1.86e-08	Mesenchymal stem cell	Aurkaip1
1.26e-12	-0.280564	0.813	0.757	1.97e-08	Mesenchymal stem cell	Eef1a1
1.79e-12	-0.30326	0.243	0.292	2.79e-08	Mesenchymal stem cell	Tmem109
3.81e-12	-0.302529	0.564	0.559	5.93e-08	Mesenchymal stem cell	Arf5
4.69e-12	-0.357767	0.323	0.358	7.31e-08	Mesenchymal stem cell	Tprg1l
7.87e-12	-0.477799	0.275	0.315	1.23e-07	Mesenchymal stem cell	Prpf4b
7.95e-12	-0.278285	0.869	0.809	1.24e-07	Mesenchymal stem cell	Rps25
1.26e-11	-0.295187	0.948	0.896	1.96e-07	Mesenchymal stem cell	Rpl12
1.47e-11	-0.317218	0.21	0.259	2.29e-07	Mesenchymal stem cell	Creb5
1.55e-11	-0.366302	0.302	0.339	2.41e-07	Mesenchymal stem cell	Anxa6
1.61e-11	-0.264804	0.594	0.459	2.51e-07	Mesenchymal stem cell	Htra3
1.93e-11	-0.316575	0.468	0.48	3.01e-07	Mesenchymal stem cell	Marchf2
2.36e-11	-0.333428	0.243	0.287	3.68e-07	Mesenchymal stem cell	Prkar1a
2.62e-11	-0.403828	0.386	0.409	4.08e-07	Mesenchymal stem cell	Ypel3
2.69e-11	-0.262228	0.988	0.95	4.19e-07	Mesenchymal stem cell	Rps18
2.85e-11	-0.298084	0.545	0.539	4.44e-07	Mesenchymal stem cell	Ndufb8
4.27e-11	-0.287509	0.249	0.293	6.64e-07	Mesenchymal stem cell	Mlf2
4.59e-11	-0.549745	0.607	0.583	7.15e-07	Mesenchymal stem cell	Ramp2
7.01e-11	-0.376065	0.483	0.482	1.09e-06	Mesenchymal stem cell	Prdx2
1.65e-10	-0.533969	0.288	0.318	2.57e-06	Mesenchymal stem cell	Utrn
1.69e-10	-0.284752	0.868	0.791	2.64e-06	Mesenchymal stem cell	AC141489.1
1.97e-10	-0.355439	0.518	0.514	3.07e-06	Mesenchymal stem cell	Atox1
2.11e-10	-0.264768	0.219	0.264	3.29e-06	Mesenchymal stem cell	Laptm4b
3.03e-10	-0.337122	0.258	0.298	4.72e-06	Mesenchymal stem cell	Supt4h1
3.05e-10	-0.439746	0.578	0.557	4.75e-06	Mesenchymal stem cell	LOC680121
3.07e-10	-0.337636	0.413	0.427	4.78e-06	Mesenchymal stem cell	Pfdn1
5.12e-10	-0.379681	0.329	0.355	7.98e-06	Mesenchymal stem cell	Rsrc2
5.74e-10	-0.349575	0.242	0.28	8.94e-06	Mesenchymal stem cell	Mxd4
6.43e-10	-0.347317	0.429	0.44	1e-05	Mesenchymal stem cell	Arpc4
7.01e-10	-0.369184	0.477	0.478	1.09e-05	Mesenchymal stem cell	Sec62
7.37e-10	-0.253478	0.788	0.725	1.15e-05	Mesenchymal stem cell	Hint1
8.05e-10	-0.271027	0.695	0.648	1.25e-05	Mesenchymal stem cell	Eif3f
9.42e-10	-0.35579	0.247	0.282	1.47e-05	Mesenchymal stem cell	Tecr
9.76e-10	-0.430131	0.454	0.461	1.52e-05	Mesenchymal stem cell	Sertad1
1.16e-09	-0.335124	0.256	0.292	1.81e-05	Mesenchymal stem cell	Dek
1.26e-09	-0.343301	0.317	0.346	1.96e-05	Mesenchymal stem cell	Ndufs7
1.34e-09	-0.315325	0.733	0.688	2.09e-05	Mesenchymal stem cell	Son
1.41e-09	-0.281276	0.668	0.628	2.2e-05	Mesenchymal stem cell	Ndfip1
1.47e-09	-0.561458	0.411	0.418	2.29e-05	Mesenchymal stem cell	Dnajb1
1.54e-09	-0.251338	0.825	0.756	2.39e-05	Mesenchymal stem cell	Aldoa
1.67e-09	-0.440465	0.259	0.294	2.61e-05	Mesenchymal stem cell	Tgfb1
2.72e-09	-0.265279	0.678	0.561	4.23e-05	Mesenchymal stem cell	Gadd45a
3.02e-09	-0.285537	0.621	0.6	4.71e-05	Mesenchymal stem cell	Ywhaq
4e-09	-0.319602	0.394	0.408	6.23e-05	Mesenchymal stem cell	Rab5c
4e-09	-0.305624	0.567	0.545	6.24e-05	Mesenchymal stem cell	Dynlrb1
4.35e-09	-0.353382	0.606	0.573	6.77e-05	Mesenchymal stem cell	Uqcrq
5.67e-09	-0.507291	0.659	0.626	8.84e-05	Mesenchymal stem cell	Arpc1b
6.33e-09	-0.302092	0.578	0.553	9.86e-05	Mesenchymal stem cell	Tbca
6.75e-09	-0.626625	0.488	0.506	0.000105118	Mesenchymal stem cell	AC134224.1
7.2e-09	-0.299849	0.498	0.494	0.000112157	Mesenchymal stem cell	Ndufb2
7.26e-09	-0.308272	0.289	0.319	0.000113118	Mesenchymal stem cell	Mpc1
7.71e-09	-0.316584	0.243	0.282	0.000120079	Mesenchymal stem cell	Wee1
8.59e-09	-0.301434	0.286	0.318	0.00013375	Mesenchymal stem cell	Elovl1
1.1e-08	-0.322621	0.448	0.457	0.000171669	Mesenchymal stem cell	Eid1
1.11e-08	-0.475646	0.999	0.992	0.000173462	Mesenchymal stem cell	Fth1
1.22e-08	-0.281721	0.401	0.416	0.000189589	Mesenchymal stem cell	Tmem50a
1.54e-08	-0.265119	0.674	0.63	0.000239933	Mesenchymal stem cell	Nptn
1.68e-08	-0.374583	0.256	0.287	0.000261056	Mesenchymal stem cell	Atp2b1
2.45e-08	-0.310406	0.583	0.56	0.000381334	Mesenchymal stem cell	Sod1
2.71e-08	-0.268993	0.414	0.424	0.000422052	Mesenchymal stem cell	Psmb5
3.02e-08	-0.33083	0.246	0.275	0.000469934	Mesenchymal stem cell	Ndufb7
3.13e-08	-0.385906	0.271	0.305	0.000487521	Mesenchymal stem cell	Tsc22d1
3.31e-08	-0.469014	0.438	0.443	0.000516006	Mesenchymal stem cell	Tubb2a
3.39e-08	-0.297112	0.676	0.633	0.00052796	Mesenchymal stem cell	Ndufa4
4.24e-08	-0.3536	0.757	0.713	0.000660175	Mesenchymal stem cell	Gpx1
4.61e-08	-0.280995	0.649	0.614	0.000717354	Mesenchymal stem cell	Rabac1
4.7e-08	-0.477582	0.923	0.869	0.000732484	Mesenchymal stem cell	Junb
5e-08	-0.300064	0.232	0.266	0.000778497	Mesenchymal stem cell	Zcrb1
6.98e-08	-0.332233	0.343	0.361	0.00108737	Mesenchymal stem cell	Chmp2a
7.24e-08	-0.337048	0.316	0.339	0.00112725	Mesenchymal stem cell	Ralbp1
8.24e-08	-0.253323	0.676	0.633	0.00128328	Mesenchymal stem cell	Arhgdia
8.44e-08	-0.296121	0.61	0.578	0.00131457	Mesenchymal stem cell	Sfr1
9.37e-08	-0.255585	0.848	0.779	0.00145932	Mesenchymal stem cell	LOC100360117
1.01e-07	-0.312817	0.332	0.351	0.00156715	Mesenchymal stem cell	Csnk2b
1.13e-07	-0.28229	0.231	0.264	0.00175321	Mesenchymal stem cell	Rbm42
1.13e-07	-0.322602	0.434	0.442	0.00175391	Mesenchymal stem cell	Spcs2
1.84e-07	-0.31856	0.445	0.445	0.0028679	Mesenchymal stem cell	Psmb3
1.89e-07	-0.335026	0.717	0.666	0.00293926	Mesenchymal stem cell	Srsf3
1.91e-07	-0.299501	0.55	0.536	0.00298031	Mesenchymal stem cell	LOC691807
2.11e-07	-0.561842	0.531	0.518	0.00328447	Mesenchymal stem cell	Tax1bp1
2.12e-07	-0.30504	0.516	0.51	0.00330909	Mesenchymal stem cell	Ywhah
2.37e-07	-0.287232	0.367	0.383	0.00368437	Mesenchymal stem cell	Mapk3
2.49e-07	-0.297133	0.752	0.701	0.0038717	Mesenchymal stem cell	Anxa2
2.67e-07	-0.295534	0.295	0.319	0.00415555	Mesenchymal stem cell	Ubl3
3.21e-07	-0.313245	0.645	0.605	0.00499702	Mesenchymal stem cell	Eif4a2
3.39e-07	-0.290683	0.315	0.334	0.00527495	Mesenchymal stem cell	Ndufb10
3.4e-07	-0.256246	0.638	0.604	0.00528845	Mesenchymal stem cell	Cox7a2l
3.87e-07	-0.292399	0.421	0.428	0.00603299	Mesenchymal stem cell	Ndufs5
4.31e-07	-0.293466	0.329	0.346	0.00671005	Mesenchymal stem cell	Cuta
4.7e-07	-0.282053	0.631	0.59	0.00732332	Mesenchymal stem cell	Mrfap1
8.15e-07	-0.31768	0.432	0.429	0.0126887	Mesenchymal stem cell	Mrpl52
8.97e-07	-0.35804	0.337	0.349	0.0139747	Mesenchymal stem cell	Aph1b
1.04e-06	-0.294253	0.438	0.435	0.0161392	Mesenchymal stem cell	Atp5mc1
1.08e-06	-0.304945	0.363	0.378	0.0167886	Mesenchymal stem cell	Psenen
1.09e-06	-0.464887	0.459	0.361	0.0169142	Mesenchymal stem cell	Cav1
1.22e-06	-0.36493	0.425	0.425	0.0190211	Mesenchymal stem cell	Arpc5
1.27e-06	-0.385599	0.301	0.239	0.0197492	Mesenchymal stem cell	Fabp5
1.27e-06	-0.301301	0.459	0.452	0.0197839	Mesenchymal stem cell	Psma7
1.28e-06	-0.288557	0.611	0.576	0.02	Mesenchymal stem cell	Atp5pf
1.31e-06	-0.360323	0.566	0.54	0.0203953	Mesenchymal stem cell	Cavin3
1.4e-06	-0.291932	0.251	0.275	0.0218283	Mesenchymal stem cell	Rpp21
2.14e-06	-0.364632	0.263	0.281	0.0333112	Mesenchymal stem cell	Ostf1
2.19e-06	-0.426701	0.394	0.399	0.0341035	Mesenchymal stem cell	Stmn4
2.43e-06	-0.274558	0.258	0.281	0.0378177	Mesenchymal stem cell	Rtraf
2.44e-06	-0.275982	0.401	0.408	0.0379747	Mesenchymal stem cell	Chmp5
3.06e-06	-0.262345	0.322	0.348	0.0476645	Mesenchymal stem cell	Klf3
4.96e-06	-0.302376	0.282	0.301	0.0772284	Mesenchymal stem cell	Macroh2a1
5.01e-06	-0.325154	0.321	0.334	0.0780469	Mesenchymal stem cell	S100a16
5.09e-06	-0.365516	0.47	0.455	0.0792472	Mesenchymal stem cell	Ifngr1
5.31e-06	-0.292564	0.733	0.67	0.0826314	Mesenchymal stem cell	Snrpe
5.85e-06	-0.269892	0.277	0.301	0.0911158	Mesenchymal stem cell	Dync1i2
6.65e-06	-0.31217	0.501	0.481	0.103629	Mesenchymal stem cell	Ndufa7
7.03e-06	-0.253754	0.299	0.315	0.109465	Mesenchymal stem cell	Itga11
7.65e-06	-0.369119	0.355	0.363	0.119148	Mesenchymal stem cell	Calm2.1
8.64e-06	-0.271349	0.253	0.275	0.134549	Mesenchymal stem cell	Anapc13
1.01e-05	-0.312953	0.541	0.519	0.157647	Mesenchymal stem cell	Cyb5a
1.06e-05	-0.286966	0.75	0.686	0.165005	Mesenchymal stem cell	Atp5if1
1.67e-05	-0.293905	0.333	0.343	0.259519	Mesenchymal stem cell	Rcan2
1.87e-05	-0.272464	0.413	0.411	0.29072	Mesenchymal stem cell	Eno1
1.89e-05	-0.255046	0.615	0.57	0.294713	Mesenchymal stem cell	Psmb1
2.46e-05	-0.462833	0.869	0.773	0.382645	Mesenchymal stem cell	Dnaja1
2.5e-05	-0.296013	0.787	0.725	0.388892	Mesenchymal stem cell	Sqstm1
3.44e-05	-0.256468	0.851	0.778	0.53633	Mesenchymal stem cell	LOC108349682
3.48e-05	-0.275246	0.254	0.274	0.542687	Mesenchymal stem cell	Ntan1
3.51e-05	-0.254152	0.48	0.468	0.546345	Mesenchymal stem cell	Rap1a
4.34e-05	-0.255452	0.541	0.511	0.675515	Mesenchymal stem cell	Atp5mc3
4.9e-05	-0.283372	0.471	0.457	0.76331	Mesenchymal stem cell	Tmed10
5.03e-05	-0.273994	0.344	0.352	0.78274	Mesenchymal stem cell	Anp32b
5.31e-05	-0.279725	0.284	0.299	0.82674	Mesenchymal stem cell	Wdr1
5.55e-05	-0.320474	0.381	0.383	0.864731	Mesenchymal stem cell	Srrm1
6.16e-05	-0.289692	0.51	0.486	0.959367	Mesenchymal stem cell	Fis1
6.61e-05	-0.292136	0.426	0.42	1	Mesenchymal stem cell	Trmt112
7.94e-05	-0.270579	0.247	0.266	1	Mesenchymal stem cell	R3hdm4
8e-05	-0.329621	0.615	0.557	1	Mesenchymal stem cell	Aspn
8.38e-05	-0.273179	0.287	0.31	1	Mesenchymal stem cell	Hsd11b1
8.89e-05	-0.378778	0.72	0.646	1	Mesenchymal stem cell	Aplp2
9.17e-05	-0.269873	0.514	0.493	1	Mesenchymal stem cell	Cast
9.34e-05	-0.253484	0.302	0.314	1	Mesenchymal stem cell	Rab11b
9.59e-05	-0.272449	0.338	0.341	1	Mesenchymal stem cell	Naa38
0.000101776	-0.273866	0.296	0.306	1	Mesenchymal stem cell	Nol7
0.000114142	-0.30882	0.752	0.665	1	Mesenchymal stem cell	Cavin1
0.000135162	-0.251373	0.565	0.53	1	Mesenchymal stem cell	Nedd8
0.000145087	-0.263007	0.312	0.321	1	Mesenchymal stem cell	Txndc17
0.000177186	-0.260172	0.341	0.35	1	Mesenchymal stem cell	Grcc10
0.000183782	-0.277458	0.414	0.412	1	Mesenchymal stem cell	St13
0.00018876	-0.362622	0.462	0.441	1	Mesenchymal stem cell	Islr
0.00020911	-0.269423	0.386	0.384	1	Mesenchymal stem cell	Rab14
0.000209407	-0.302976	0.287	0.298	1	Mesenchymal stem cell	Cap1
0.000252615	-0.265434	0.467	0.458	1	Mesenchymal stem cell	Kmt2e
0.000273126	-0.410025	0.357	0.348	1	Mesenchymal stem cell	Anpep
0.000273669	-0.281484	0.842	0.76	1	Mesenchymal stem cell	LOC108348287
0.000280375	-0.275449	0.418	0.41	1	Mesenchymal stem cell	Ndufb4
0.000346951	-0.263643	0.536	0.499	1	Mesenchymal stem cell	Uqcrb.1
0.000402963	-0.304353	0.358	0.36	1	Mesenchymal stem cell	Tln1
0.000562461	-0.634238	0.413	0.403	1	Mesenchymal stem cell	Hsph1
0.000703118	-0.329846	0.814	0.705	1	Mesenchymal stem cell	Ackr3
0.000827044	-0.263378	0.51	0.483	1	Mesenchymal stem cell	Actn4
0.00118764	-0.37513	0.329	0.325	1	Mesenchymal stem cell	Enpep
0.00122704	-0.42941	0.382	0.375	1	Mesenchymal stem cell	Taldo1
0.00123198	-0.263028	0.985	0.947	1	Mesenchymal stem cell	Rpl13
0.00155113	-0.516385	0.482	0.463	1	Mesenchymal stem cell	Ndrg1
0.00159647	-0.253562	0.255	0.265	1	Mesenchymal stem cell	Pdcd10
0.00216312	-0.269177	0.405	0.394	1	Mesenchymal stem cell	Pgk1
0.0022262	-0.269883	0.371	0.367	1	Mesenchymal stem cell	Zfp91
0.00274443	-0.510639	0.516	0.483	1	Mesenchymal stem cell	Dbi
0.0035665	-0.258428	0.269	0.276	1	Mesenchymal stem cell	RGD1562987
0.00438584	-0.261518	0.327	0.329	1	Mesenchymal stem cell	Ncor1
0.00467381	-0.257496	0.719	0.67	1	Mesenchymal stem cell	Srsf2
0.00481593	-0.277788	0.359	0.352	1	Mesenchymal stem cell	Ddx39b
0.00556472	-0.318315	0.46	0.433	1	Mesenchymal stem cell	Cox7b
0.00621497	-0.324233	0.421	0.359	1	Mesenchymal stem cell	Nr4a1
0.0068296	-0.281605	0.277	0.282	1	Mesenchymal stem cell	C1qtnf1
0.0076305	-0.427784	0.512	0.458	1	Mesenchymal stem cell	LOC100911932
0.00840054	-0.285487	0.297	0.296	1	Mesenchymal stem cell	LOC100360828
0.0094306	-0.373849	0.456	0.431	1	Mesenchymal stem cell	Marcksl1
0	1.42622	0.697	0.304	0	Mesenchymal stem cell	Tfpi2
0	1.27207	0.963	0.659	0	Mesenchymal stem cell	Abca8a
0	1.12401	0.628	0.267	0	Mesenchymal stem cell	Lox
0	1.07346	0.994	0.729	0	Mesenchymal stem cell	Tnfaip6
0	1.06637	1	0.912	0	Mesenchymal stem cell	Cxcl1
0	1.06008	0.972	0.67	0	Mesenchymal stem cell	Sparcl1
0	1.02203	1	0.934	0	Mesenchymal stem cell	Ccl2
0	0.993283	0.875	0.494	0	Mesenchymal stem cell	Fbln2
0	0.908676	0.653	0.276	0	Mesenchymal stem cell	Enpep
0	0.83634	0.992	0.779	0	Mesenchymal stem cell	Ltbp4
1.7e-303	1.11707	0.865	0.481	2.65e-299	Mesenchymal stem cell	Il6
1.23e-273	0.835939	0.946	0.578	1.91e-269	Mesenchymal stem cell	Has1
3.18e-267	0.996638	0.518	0.202	4.95e-263	Mesenchymal stem cell	Plod2
1.17e-266	0.934131	0.818	0.497	1.82e-262	Mesenchymal stem cell	Kitlg
1.22e-257	0.881607	0.597	0.262	1.9e-253	Mesenchymal stem cell	Hsd11b1
2.17e-254	1.30265	0.929	0.731	3.37e-250	Mesenchymal stem cell	Fgl2
2.18e-251	0.711001	0.998	0.877	3.39e-247	Mesenchymal stem cell	Anxa1
2.3e-243	0.754426	0.394	0.121	3.58e-239	Mesenchymal stem cell	Aldh1a2
1.61e-239	0.707014	0.987	0.702	2.51e-235	Mesenchymal stem cell	Dpt
1.02e-229	0.76719	0.837	0.484	1.59e-225	Mesenchymal stem cell	Gpx3
2.19e-221	1.07431	0.818	0.507	3.41e-217	Mesenchymal stem cell	Ccl7
1.83e-218	0.5926	0.994	0.826	2.85e-214	Mesenchymal stem cell	Sod2
5.96e-217	0.562716	1	0.822	9.28e-213	Mesenchymal stem cell	Dcn
1.33e-214	0.646438	0.958	0.652	2.07e-210	Mesenchymal stem cell	Aoc3
6.91e-213	0.813246	0.508	0.224	1.08e-208	Mesenchymal stem cell	Parp14
4.86e-211	0.886535	0.506	0.225	7.57e-207	Mesenchymal stem cell	Cd274
2.4e-209	0.73383	0.958	0.675	3.74e-205	Mesenchymal stem cell	Errfi1
9.7e-208	0.6614	0.938	0.737	1.51e-203	Mesenchymal stem cell	Itgb1
1.18e-191	0.709244	0.6	0.315	1.84e-187	Mesenchymal stem cell	Lama2
2.42e-186	0.790046	0.378	0.137	3.76e-182	Mesenchymal stem cell	Thbs1
3.16e-186	0.639724	0.514	0.237	4.93e-182	Mesenchymal stem cell	Col4a4
5.56e-186	0.603043	1	0.889	8.66e-182	Mesenchymal stem cell	Gsn
2.31e-183	0.658022	0.846	0.547	3.59e-179	Mesenchymal stem cell	Txnrd1
2.79e-180	1.22237	0.646	0.355	4.35e-176	Mesenchymal stem cell	Cxcl3
5.42e-180	0.687238	0.402	0.156	8.44e-176	Mesenchymal stem cell	Ifi47
9.09e-176	0.668058	0.802	0.5	1.42e-171	Mesenchymal stem cell	NEWGENE-1308171
5.64e-175	0.834955	0.62	0.343	8.78e-171	Mesenchymal stem cell	Adamts1
2.91e-174	0.713849	0.861	0.574	4.54e-170	Mesenchymal stem cell	Bmp2
5.73e-171	0.583831	0.958	0.755	8.92e-167	Mesenchymal stem cell	Ier5
1.82e-170	0.702697	0.615	0.342	2.84e-166	Mesenchymal stem cell	Spry2
8.94e-169	0.638815	0.882	0.574	1.39e-164	Mesenchymal stem cell	Hk2
7.23e-167	0.569884	0.491	0.224	1.13e-162	Mesenchymal stem cell	Steap4
3.29e-165	0.7127	0.732	0.461	5.12e-161	Mesenchymal stem cell	Jak2
8.8e-163	0.634394	0.644	0.364	1.37e-158	Mesenchymal stem cell	Tspan7
1.68e-161	0.851101	0.325	0.113	2.61e-157	Mesenchymal stem cell	Prg4
2.92e-156	0.572605	0.994	0.726	4.55e-152	Mesenchymal stem cell	C1s
3.5e-156	0.66097	0.641	0.376	5.45e-152	Mesenchymal stem cell	Noct
9.75e-156	0.663354	0.918	0.659	1.52e-151	Mesenchymal stem cell	Hmox1
4.13e-153	0.703674	0.394	0.169	6.43e-149	Mesenchymal stem cell	Tubb3
9.05e-153	0.638897	0.967	0.766	1.41e-148	Mesenchymal stem cell	Timp1
1.03e-151	1.21897	0.389	0.16	1.6e-147	Mesenchymal stem cell	Cxcl6
1.52e-148	0.655921	0.724	0.48	2.37e-144	Mesenchymal stem cell	Col4a1
2.9e-148	0.560003	0.912	0.657	4.52e-144	Mesenchymal stem cell	Ets2
1.16e-146	0.610093	0.799	0.546	1.8e-142	Mesenchymal stem cell	Lmo4
6.06e-144	0.642305	0.827	0.573	9.44e-140	Mesenchymal stem cell	Myc
1.92e-142	1.29584	0.351	0.143	2.99e-138	Mesenchymal stem cell	Cxcl10
6.41e-141	0.581698	0.392	0.178	9.98e-137	Mesenchymal stem cell	Eif2ak2
1.62e-139	0.500077	0.935	0.697	2.53e-135	Mesenchymal stem cell	Cebpd
3.39e-139	0.715454	0.89	0.696	5.28e-135	Mesenchymal stem cell	Myadm
2.23e-138	0.521566	0.906	0.678	3.47e-134	Mesenchymal stem cell	Lamb2
2.18e-136	0.568459	0.801	0.523	3.4e-132	Mesenchymal stem cell	Atp8b1
3.4e-136	0.591826	0.734	0.475	5.29e-132	Mesenchymal stem cell	Nid1
1.03e-135	-1.2094	0.938	0.929	1.6e-131	Mesenchymal stem cell	Crip1
1.66e-134	0.606566	0.707	0.464	2.58e-130	Mesenchymal stem cell	Hivep2
4.06e-134	0.488663	0.815	0.546	6.32e-130	Mesenchymal stem cell	Cd44
4.56e-134	0.497114	0.977	0.722	7.1e-130	Mesenchymal stem cell	Lrp1
5.77e-134	-0.899567	0.811	0.874	8.99e-130	Mesenchymal stem cell	Pfn1
1.25e-132	0.511368	0.818	0.535	1.95e-128	Mesenchymal stem cell	Pcsk6
2.56e-132	0.510682	0.961	0.765	3.98e-128	Mesenchymal stem cell	Ifrd1
1.97e-130	0.536502	0.776	0.514	3.07e-126	Mesenchymal stem cell	Pvr
4.15e-129	0.304088	0.426	0.201	6.46e-125	Mesenchymal stem cell	Enpp3
4.7e-128	0.472051	0.992	0.916	7.32e-124	Mesenchymal stem cell	Hspa8
2.13e-127	0.460384	0.992	0.725	3.32e-123	Mesenchymal stem cell	C1r
2.31e-127	0.553028	0.674	0.425	3.6e-123	Mesenchymal stem cell	LOC103689920
5.1e-127	-0.640149	0.885	0.905	7.95e-123	Mesenchymal stem cell	Serf2
9.17e-126	-1.82475	0.407	0.6	1.43e-121	Mesenchymal stem cell	S100a4
1.13e-125	1.01147	0.256	0.089	1.76e-121	Mesenchymal stem cell	Nppc
1.38e-125	0.556697	0.702	0.453	2.15e-121	Mesenchymal stem cell	Rhoq
1.87e-122	0.514512	0.899	0.668	2.91e-118	Mesenchymal stem cell	Maff
1.95e-122	0.547914	0.524	0.295	3.04e-118	Mesenchymal stem cell	Tap1
5.84e-122	-0.829066	0.918	0.92	9.1e-118	Mesenchymal stem cell	LOC100361457
2.4e-117	0.460939	0.905	0.698	3.75e-113	Mesenchymal stem cell	Stat3
1.39e-116	0.401363	0.985	0.888	2.16e-112	Mesenchymal stem cell	Hspa5
5.04e-116	0.520284	0.482	0.266	7.85e-112	Mesenchymal stem cell	Lamc1
9.48e-116	0.594566	0.751	0.528	1.48e-111	Mesenchymal stem cell	Ptpn12
1.13e-115	0.417548	0.815	0.524	1.76e-111	Mesenchymal stem cell	Ogn
5.84e-115	-2.23513	0.284	0.499	9.09e-111	Mesenchymal stem cell	Apoe
5.27e-114	0.547076	0.388	0.19	8.21e-110	Mesenchymal stem cell	Dtx3l
1.22e-113	0.500781	0.898	0.683	1.9e-109	Mesenchymal stem cell	Klf9
5.08e-112	0.454835	0.978	0.842	7.91e-108	Mesenchymal stem cell	Zfp36l1
4.93e-111	0.500812	0.814	0.586	7.68e-107	Mesenchymal stem cell	Mat2a
1.11e-110	0.370908	0.946	0.674	1.73e-106	Mesenchymal stem cell	Ugdh
2.99e-110	0.433448	0.912	0.744	4.66e-106	Mesenchymal stem cell	Ube2d3
9.53e-109	0.400934	0.975	0.814	1.48e-104	Mesenchymal stem cell	Hsp90aa1
1.42e-108	0.513294	0.547	0.334	2.22e-104	Mesenchymal stem cell	Ripk1
1.9e-108	0.977635	0.386	0.184	2.96e-104	Mesenchymal stem cell	Ccl11
4.85e-108	0.427219	0.269	0.105	7.56e-104	Mesenchymal stem cell	Adamtsl3
4.9e-105	0.432587	0.296	0.127	7.63e-101	Mesenchymal stem cell	Mme
1.9e-104	0.474875	0.76	0.524	2.96e-100	Mesenchymal stem cell	B4galt5
3.16e-104	0.656269	0.601	0.389	4.92e-100	Mesenchymal stem cell	Itm2a
4.14e-102	0.524687	0.281	0.119	6.45e-98	Mesenchymal stem cell	Samd9
2.88e-101	0.555111	0.404	0.215	4.49e-97	Mesenchymal stem cell	Cish
9.44e-101	0.40588	0.939	0.674	1.47e-96	Mesenchymal stem cell	Cpq
2.88e-100	0.31645	0.674	0.412	4.48e-96	Mesenchymal stem cell	Angptl1
5.05e-100	0.617722	0.577	0.364	7.87e-96	Mesenchymal stem cell	Taf4b
1.07e-98	0.337325	0.779	0.571	1.67e-94	Mesenchymal stem cell	Odc1
1.23e-98	0.481824	0.495	0.273	1.92e-94	Mesenchymal stem cell	Adamts4
1.31e-98	0.360001	0.918	0.682	2.04e-94	Mesenchymal stem cell	Icam1
1.46e-97	0.439986	0.863	0.651	2.27e-93	Mesenchymal stem cell	Csrnp1
5.78e-97	0.479448	0.321	0.15	9e-93	Mesenchymal stem cell	Apol9a
1.02e-96	0.513032	0.439	0.247	1.59e-92	Mesenchymal stem cell	Runx1
2.16e-96	0.442072	0.72	0.511	3.37e-92	Mesenchymal stem cell	Tubb6
6.69e-96	0.539528	0.642	0.42	1.04e-91	Mesenchymal stem cell	Spry1
1.11e-95	0.447958	0.878	0.701	1.73e-91	Mesenchymal stem cell	Ddx3x
2.55e-95	0.522612	0.571	0.368	3.97e-91	Mesenchymal stem cell	Slfn13
4.93e-95	0.474784	0.307	0.136	7.68e-91	Mesenchymal stem cell	Bmp5
5.92e-95	0.445558	0.515	0.304	9.22e-91	Mesenchymal stem cell	Crispld2
2.98e-92	0.288619	0.955	0.701	4.64e-88	Mesenchymal stem cell	Uap1
1.56e-91	0.520346	0.763	0.578	2.42e-87	Mesenchymal stem cell	Gspt1
1.9e-91	0.512524	0.769	0.572	2.95e-87	Mesenchymal stem cell	Slfn5
3.66e-91	0.61773	0.447	0.255	5.69e-87	Mesenchymal stem cell	Gbp2
2.25e-89	0.462379	0.726	0.518	3.51e-85	Mesenchymal stem cell	Mafk
8.23e-89	-1.14747	0.195	0.402	1.28e-84	Mesenchymal stem cell	Cav1
6.7e-88	0.367022	0.74	0.529	1.04e-83	Mesenchymal stem cell	Sptbn1
1.28e-87	0.47014	0.558	0.358	1.99e-83	Mesenchymal stem cell	Cpne8
1.96e-87	0.445732	0.753	0.547	3.05e-83	Mesenchymal stem cell	Ugcg
2.03e-86	0.478647	0.732	0.519	3.16e-82	Mesenchymal stem cell	Rnd3
4.58e-86	0.389447	0.89	0.653	7.14e-82	Mesenchymal stem cell	Col6a2
2.24e-85	0.368362	0.447	0.244	3.48e-81	Mesenchymal stem cell	Col15a1
8.4e-85	0.441369	0.615	0.397	1.31e-80	Mesenchymal stem cell	Itga5
1.58e-84	0.464249	0.538	0.347	2.47e-80	Mesenchymal stem cell	Lamb1
2.3e-84	0.427153	0.621	0.418	3.58e-80	Mesenchymal stem cell	Igf2r
4.61e-84	-1.04045	0.073	0.251	7.18e-80	Mesenchymal stem cell	Fxyd5
8.01e-84	0.44588	0.416	0.237	1.25e-79	Mesenchymal stem cell	Qpct
1.11e-83	0.417593	0.659	0.464	1.72e-79	Mesenchymal stem cell	Etf1
7.51e-83	0.65965	0.614	0.406	1.17e-78	Mesenchymal stem cell	Procr
1.82e-82	0.338	0.886	0.66	2.83e-78	Mesenchymal stem cell	Nfkb1
2.41e-81	0.443041	0.283	0.131	3.76e-77	Mesenchymal stem cell	Sectm1b
1.49e-80	0.492038	0.385	0.208	2.32e-76	Mesenchymal stem cell	Cfh
2.83e-80	0.414219	0.45	0.265	4.4e-76	Mesenchymal stem cell	Col14a1
3.63e-80	-1.59009	0.135	0.311	5.65e-76	Mesenchymal stem cell	Txnip
5.08e-80	0.400661	0.819	0.654	7.91e-76	Mesenchymal stem cell	Hnrnph1
5.29e-80	0.477811	0.552	0.365	8.24e-76	Mesenchymal stem cell	RGD1309748
1.01e-79	0.306196	0.996	0.919	1.57e-75	Mesenchymal stem cell	S100a10
1.31e-79	0.250518	0.998	0.97	2.04e-75	Mesenchymal stem cell	LOC100364435
1.6e-79	0.416028	0.775	0.592	2.49e-75	Mesenchymal stem cell	Gls
4.77e-79	0.487214	0.641	0.453	7.42e-75	Mesenchymal stem cell	Eng
8.76e-78	-0.656211	0.531	0.656	1.36e-73	Mesenchymal stem cell	Ndufa4
1.01e-77	0.365481	0.663	0.449	1.57e-73	Mesenchymal stem cell	Slit3
3.12e-77	0.428567	0.589	0.393	4.86e-73	Mesenchymal stem cell	Birc2
6.17e-77	0.432411	0.665	0.48	9.6e-73	Mesenchymal stem cell	Elf1
8.25e-77	-0.957821	0.108	0.284	1.28e-72	Mesenchymal stem cell	Sh3bgrl3
1.94e-75	0.395559	0.762	0.541	3.01e-71	Mesenchymal stem cell	Pdpn
3.19e-75	0.419255	0.666	0.482	4.97e-71	Mesenchymal stem cell	Nr1d2
9.9e-75	0.32891	0.723	0.528	1.54e-70	Mesenchymal stem cell	Litaf
2.36e-74	-0.500864	0.849	0.864	3.68e-70	Mesenchymal stem cell	Cox8a
5.06e-74	0.385955	0.73	0.521	7.88e-70	Mesenchymal stem cell	Sash1
6.46e-74	0.400377	0.398	0.229	1.01e-69	Mesenchymal stem cell	Parp9
6.93e-74	-0.570405	0.822	0.843	1.08e-69	Mesenchymal stem cell	Atp5f1e
2.42e-73	0.422722	0.622	0.451	3.78e-69	Mesenchymal stem cell	Rbms1
6.28e-73	0.452904	0.532	0.354	9.79e-69	Mesenchymal stem cell	Pkd2
7.31e-73	0.398976	0.83	0.614	1.14e-68	Mesenchymal stem cell	Hspb8
4.53e-72	0.428779	0.763	0.557	7.06e-68	Mesenchymal stem cell	Slfn2
1.1e-70	0.37067	0.257	0.122	1.72e-66	Mesenchymal stem cell	RGD1309362
1.26e-70	0.378848	0.739	0.562	1.96e-66	Mesenchymal stem cell	Aff4
2.94e-69	0.273305	0.296	0.147	4.57e-65	Mesenchymal stem cell	Entpd1
3.25e-69	0.684845	0.278	0.14	5.06e-65	Mesenchymal stem cell	Areg
8.67e-69	0.352503	0.851	0.7	1.35e-64	Mesenchymal stem cell	Cycs
1.81e-68	0.273001	0.968	0.729	2.83e-64	Mesenchymal stem cell	Serping1
2.98e-68	0.37884	0.62	0.439	4.64e-64	Mesenchymal stem cell	Rell1
5.19e-68	0.320345	0.816	0.581	8.08e-64	Mesenchymal stem cell	Igf1
5.42e-68	0.385858	0.498	0.329	8.45e-64	Mesenchymal stem cell	AABR07039328.2
8.34e-68	0.342975	0.631	0.44	1.3e-63	Mesenchymal stem cell	Nedd9
2.84e-67	-0.699638	0.494	0.631	4.43e-63	Mesenchymal stem cell	Ost4
2.02e-66	0.298713	0.976	0.857	3.14e-62	Mesenchymal stem cell	Eif4a1
3.31e-66	0.485108	0.573	0.385	5.15e-62	Mesenchymal stem cell	F3
7.45e-66	0.316948	0.831	0.601	1.16e-61	Mesenchymal stem cell	Axl
1.5e-65	0.390291	0.464	0.296	2.34e-61	Mesenchymal stem cell	Bicc1
3.27e-65	0.354411	0.618	0.429	5.1e-61	Mesenchymal stem cell	Clic2
8.47e-65	-0.728363	0.414	0.553	1.32e-60	Mesenchymal stem cell	Nbl1
2.44e-64	0.555219	0.685	0.514	3.8e-60	Mesenchymal stem cell	Tppp3
6.05e-64	0.440919	0.456	0.289	9.43e-60	Mesenchymal stem cell	Sphk1
1.06e-63	0.637887	0.653	0.463	1.65e-59	Mesenchymal stem cell	Ccn3
1.37e-63	0.35967	0.328	0.184	2.14e-59	Mesenchymal stem cell	Slc7a6
2.37e-63	-0.68254	0.647	0.718	3.7e-59	Mesenchymal stem cell	Anxa2
3.37e-63	0.400252	0.618	0.451	5.26e-59	Mesenchymal stem cell	Nup153
6.79e-63	0.332311	0.852	0.685	1.06e-58	Mesenchymal stem cell	LOC100911664
1.31e-62	0.384783	0.7	0.542	2.04e-58	Mesenchymal stem cell	Pabpc1
1.48e-62	0.427491	0.458	0.3	2.31e-58	Mesenchymal stem cell	Nrip1
3.43e-62	0.316179	0.892	0.694	5.34e-58	Mesenchymal stem cell	Ackr3
3.75e-62	0.339279	0.298	0.161	5.84e-58	Mesenchymal stem cell	Birc3
6.29e-62	0.365848	0.603	0.407	9.8e-58	Mesenchymal stem cell	Adm
7.32e-62	-0.651144	0.523	0.648	1.14e-57	Mesenchymal stem cell	Ubl5
7.41e-62	0.451907	0.337	0.192	1.15e-57	Mesenchymal stem cell	Ifit2
1.31e-61	0.351172	0.481	0.314	2.04e-57	Mesenchymal stem cell	Idi1
6.35e-61	0.348355	0.554	0.379	9.89e-57	Mesenchymal stem cell	Cygb
9.42e-61	0.259258	0.923	0.691	1.47e-56	Mesenchymal stem cell	Fstl1
2.72e-60	0.347218	0.74	0.556	4.23e-56	Mesenchymal stem cell	Nfia
4.03e-60	-0.610327	0.416	0.564	6.28e-56	Mesenchymal stem cell	Cox6b1
5.66e-60	0.28215	0.989	0.82	8.81e-56	Mesenchymal stem cell	App
9.08e-59	0.343576	0.442	0.287	1.41e-54	Mesenchymal stem cell	Slc43a3
9.14e-59	0.354684	0.767	0.616	1.42e-54	Mesenchymal stem cell	Csnk1a1
1.25e-58	0.399163	0.745	0.576	1.95e-54	Mesenchymal stem cell	Glul
1.65e-58	0.365139	0.494	0.34	2.57e-54	Mesenchymal stem cell	P4ha1
2.55e-58	0.341367	0.604	0.436	3.97e-54	Mesenchymal stem cell	Samd4b
3.96e-58	-0.866489	0.924	0.864	6.16e-54	Mesenchymal stem cell	Cd9
4.29e-58	-0.601616	0.457	0.596	6.68e-54	Mesenchymal stem cell	Uqcrq
4.42e-58	0.258771	0.965	0.787	6.88e-54	Mesenchymal stem cell	Emp1
1.39e-57	0.365443	0.683	0.498	2.17e-53	Mesenchymal stem cell	Gem
2.2e-57	0.279984	0.954	0.834	3.43e-53	Mesenchymal stem cell	Eif4g2
4.36e-57	0.312806	0.786	0.606	6.79e-53	Mesenchymal stem cell	Azin1
4.72e-57	0.343081	0.476	0.311	7.34e-53	Mesenchymal stem cell	Irak3
6.08e-57	0.40108	0.379	0.232	9.48e-53	Mesenchymal stem cell	Socs1
8.94e-57	0.345695	0.578	0.413	1.39e-52	Mesenchymal stem cell	Tcp11l2
1.77e-56	-1.18504	0.238	0.388	2.76e-52	Mesenchymal stem cell	Nr4a1
1.89e-56	0.310911	0.574	0.401	2.94e-52	Mesenchymal stem cell	Entpd2
3.18e-56	0.348066	0.557	0.395	4.95e-52	Mesenchymal stem cell	Man1a1
3.71e-56	0.316502	0.302	0.167	5.77e-52	Mesenchymal stem cell	Plxdc2
4.56e-56	0.321585	0.639	0.463	7.1e-52	Mesenchymal stem cell	Lpar1
5.51e-56	0.412581	0.433	0.282	8.59e-52	Mesenchymal stem cell	Cndp2
1.53e-55	0.341058	0.586	0.427	2.38e-51	Mesenchymal stem cell	Arih1
5.34e-55	0.332412	0.634	0.465	8.31e-51	Mesenchymal stem cell	Reck
9.64e-55	0.373862	0.451	0.298	1.5e-50	Mesenchymal stem cell	Cdc42ep2
5.39e-54	-0.437174	0.872	0.645	8.4e-50	Mesenchymal stem cell	Igfbp5
6.37e-54	0.360085	0.474	0.321	9.93e-50	Mesenchymal stem cell	Zc3hav1
1.26e-53	0.354383	0.704	0.53	1.96e-49	Mesenchymal stem cell	Tnfrsf12a
2.33e-53	-0.522727	0.659	0.725	3.63e-49	Mesenchymal stem cell	Cox6a1
2.62e-53	-0.695042	0.192	0.341	4.08e-49	Mesenchymal stem cell	Gpnmb
1.13e-52	0.2739	0.695	0.523	1.76e-48	Mesenchymal stem cell	Nfat5
2.58e-52	0.370893	0.483	0.333	4.01e-48	Mesenchymal stem cell	Grb10
2.88e-52	0.414611	0.417	0.275	4.48e-48	Mesenchymal stem cell	Tpbg
3.43e-52	0.31019	0.624	0.465	5.34e-48	Mesenchymal stem cell	Strn3
3.51e-52	0.319682	0.424	0.277	5.46e-48	Mesenchymal stem cell	Pde4b
3.84e-52	-0.607377	0.305	0.46	5.98e-48	Mesenchymal stem cell	Atp5me
4.97e-52	-0.741425	0.2	0.348	7.74e-48	Mesenchymal stem cell	Cox17
5.5e-52	0.379588	0.505	0.355	8.57e-48	Mesenchymal stem cell	Acsl4
1.24e-51	0.361002	0.49	0.346	1.93e-47	Mesenchymal stem cell	Mex3c
1.79e-51	0.348195	0.476	0.332	2.79e-47	Mesenchymal stem cell	Med13
5.18e-51	0.342547	0.322	0.193	8.07e-47	Mesenchymal stem cell	Rcl1
8.52e-51	0.299588	0.853	0.697	1.33e-46	Mesenchymal stem cell	Cd164
1.04e-50	0.337314	0.292	0.168	1.62e-46	Mesenchymal stem cell	Enpp2
2.64e-50	0.324106	0.696	0.528	4.11e-46	Mesenchymal stem cell	Jmjd1c
3.36e-50	0.572382	0.439	0.297	5.23e-46	Mesenchymal stem cell	Has2
1.03e-49	-0.488	0.883	0.873	1.6e-45	Mesenchymal stem cell	H3f3c
1.27e-49	-0.399869	0.945	0.923	1.97e-45	Mesenchymal stem cell	Myl6
2.57e-49	0.2512	0.711	0.543	4e-45	Mesenchymal stem cell	Coq10b
2.68e-49	0.322227	0.343	0.213	4.18e-45	Mesenchymal stem cell	Baz2b
2.31e-48	0.287584	0.647	0.477	3.6e-44	Mesenchymal stem cell	Colec12
4.28e-48	0.307649	0.405	0.268	6.66e-44	Mesenchymal stem cell	Atf6
4.7e-48	0.297918	0.511	0.356	7.32e-44	Mesenchymal stem cell	Rab32
8.88e-48	0.322024	0.701	0.509	1.38e-43	Mesenchymal stem cell	Vcan
1.01e-47	-0.866744	0.477	0.551	1.57e-43	Mesenchymal stem cell	Aebp1
1.11e-47	0.347185	0.554	0.395	1.73e-43	Mesenchymal stem cell	Sowahc
2.62e-47	-0.521387	0.558	0.649	4.08e-43	Mesenchymal stem cell	Atp5pd
4.28e-47	-0.484074	0.12	0.254	6.67e-43	Mesenchymal stem cell	Ech1
6.87e-47	0.289046	0.62	0.46	1.07e-42	Mesenchymal stem cell	Lhfpl6
1.46e-46	-0.594164	0.897	0.894	2.27e-42	Mesenchymal stem cell	Calm1
1.81e-46	0.310531	0.348	0.221	2.82e-42	Mesenchymal stem cell	Pprc1
1.96e-46	-0.53476	0.281	0.424	3.05e-42	Mesenchymal stem cell	H2az2
2.67e-46	0.255813	0.382	0.242	4.16e-42	Mesenchymal stem cell	Dusp6
3.99e-46	0.254718	0.669	0.505	6.21e-42	Mesenchymal stem cell	Zc3h12a
4.86e-46	-0.402605	0.984	0.951	7.58e-42	Mesenchymal stem cell	LOC685963
5.08e-46	0.353231	0.406	0.271	7.91e-42	Mesenchymal stem cell	Tgfb2
7e-46	0.294507	0.5	0.351	1.09e-41	Mesenchymal stem cell	Slc66a2
1.14e-45	-0.534565	0.281	0.424	1.78e-41	Mesenchymal stem cell	Atp5f1d
1.37e-45	0.34282	0.558	0.404	2.14e-41	Mesenchymal stem cell	Nampt
1.58e-45	0.251049	0.606	0.452	2.46e-41	Mesenchymal stem cell	Ly6e
4.81e-45	0.349673	0.44	0.304	7.5e-41	Mesenchymal stem cell	Slc7a1
8.24e-45	0.417459	0.438	0.299	1.28e-40	Mesenchymal stem cell	RGD1564664
8.56e-45	0.336626	0.496	0.353	1.33e-40	Mesenchymal stem cell	Slc7a5
1.48e-44	0.325432	0.44	0.302	2.3e-40	Mesenchymal stem cell	Satb2
1.95e-44	-0.499399	0.585	0.667	3.03e-40	Mesenchymal stem cell	Atp5mf
2.27e-44	0.349443	0.423	0.292	3.54e-40	Mesenchymal stem cell	Nop14
3.68e-44	0.342811	0.48	0.339	5.74e-40	Mesenchymal stem cell	Gclc
5e-44	-0.494153	0.802	0.805	7.8e-40	Mesenchymal stem cell	Actb
7.52e-44	0.314797	0.333	0.213	1.17e-39	Mesenchymal stem cell	Yars1
8.55e-44	0.280507	0.55	0.408	1.33e-39	Mesenchymal stem cell	Med13l
2.74e-43	-0.590173	0.621	0.701	4.27e-39	Mesenchymal stem cell	Atp6v1g1
3.07e-43	0.293989	0.605	0.461	4.79e-39	Mesenchymal stem cell	Eif4e
3.12e-43	-0.514896	0.633	0.704	4.87e-39	Mesenchymal stem cell	Atp5if1
5.19e-43	-0.512232	0.316	0.453	8.09e-39	Mesenchymal stem cell	Atp5mc1
7.16e-43	0.314241	0.504	0.365	1.12e-38	Mesenchymal stem cell	Mapk6
7.83e-43	0.278137	0.697	0.537	1.22e-38	Mesenchymal stem cell	Ptp4a1
8.35e-43	0.296673	0.329	0.21	1.3e-38	Mesenchymal stem cell	Trak1
2.91e-42	0.314734	0.436	0.309	4.54e-38	Mesenchymal stem cell	Nup50
1.11e-41	0.431976	0.275	0.16	1.72e-37	Mesenchymal stem cell	Cxcl14
1.3e-41	0.310627	0.767	0.629	2.02e-37	Mesenchymal stem cell	Rtn4
1.34e-41	0.338531	0.415	0.284	2.09e-37	Mesenchymal stem cell	Sesn2
1.78e-41	0.324023	0.376	0.253	2.78e-37	Mesenchymal stem cell	Ipo5
3.92e-41	0.257052	0.267	0.157	6.11e-37	Mesenchymal stem cell	Akap2
6.76e-41	0.316914	0.321	0.204	1.05e-36	Mesenchymal stem cell	AABR07026112.1
1.32e-40	0.257817	0.511	0.381	2.06e-36	Mesenchymal stem cell	AABR07029605.1
1.45e-40	0.277937	0.599	0.447	2.26e-36	Mesenchymal stem cell	Sema3c
1.48e-40	0.285458	0.386	0.263	2.3e-36	Mesenchymal stem cell	Sec23b
2.59e-40	0.307565	0.346	0.231	4.03e-36	Mesenchymal stem cell	Zfp609
4.74e-40	0.266951	0.697	0.557	7.38e-36	Mesenchymal stem cell	Rnh1
1.52e-39	0.260814	0.541	0.401	2.36e-35	Mesenchymal stem cell	Smad1
2.97e-39	-0.534001	0.224	0.355	4.63e-35	Mesenchymal stem cell	Lamtor4
4.92e-39	0.281956	0.446	0.319	7.67e-35	Mesenchymal stem cell	Ipo7
6.64e-39	-0.773723	0.359	0.482	1.03e-34	Mesenchymal stem cell	Ndrg1
6.81e-39	-0.744463	0.241	0.375	1.06e-34	Mesenchymal stem cell	Prdx5
9.41e-39	0.306657	0.519	0.375	1.47e-34	Mesenchymal stem cell	Fosl1
1.31e-38	0.290399	0.431	0.305	2.05e-34	Mesenchymal stem cell	Rps6ka3
3.16e-38	0.349377	0.511	0.387	4.92e-34	Mesenchymal stem cell	Ccng1
3.75e-38	-0.517473	0.454	0.557	5.84e-34	Mesenchymal stem cell	Uqcr10
4e-38	0.261143	0.537	0.413	6.24e-34	Mesenchymal stem cell	Cr1l
1.22e-37	0.283902	0.273	0.169	1.89e-33	Mesenchymal stem cell	Eif4enif1
2.05e-37	-0.339838	0.858	0.84	3.19e-33	Mesenchymal stem cell	Cox6c
4.11e-37	-0.466439	0.399	0.519	6.4e-33	Mesenchymal stem cell	Ndufb9
4.28e-37	0.268429	0.56	0.431	6.66e-33	Mesenchymal stem cell	LOC499235
4.31e-37	-0.713873	0.21	0.33	6.71e-33	Mesenchymal stem cell	Tsc22d3
4.5e-37	0.283208	0.651	0.503	7.01e-33	Mesenchymal stem cell	Vegfa
6.06e-37	0.276071	0.58	0.456	9.43e-33	Mesenchymal stem cell	Ash1l
6.82e-37	0.280004	0.544	0.409	1.06e-32	Mesenchymal stem cell	Tgif1
9.63e-37	0.253993	0.363	0.248	1.5e-32	Mesenchymal stem cell	Agap1
1.05e-36	0.265042	0.332	0.219	1.63e-32	Mesenchymal stem cell	Asph
2.91e-36	0.28552	0.515	0.388	4.53e-32	Mesenchymal stem cell	Phc2
4.34e-36	0.30163	0.26	0.158	6.77e-32	Mesenchymal stem cell	Pcdh18
5.23e-36	0.273659	0.279	0.176	8.14e-32	Mesenchymal stem cell	Rgma
5.51e-36	-0.588544	0.327	0.451	8.58e-32	Mesenchymal stem cell	Marcksl1
5.56e-36	0.283857	0.409	0.292	8.66e-32	Mesenchymal stem cell	Ccnh
7.35e-36	-0.480666	0.477	0.581	1.15e-31	Mesenchymal stem cell	LOC100910944
2.39e-35	-0.585744	0.357	0.467	3.72e-31	Mesenchymal stem cell	H3f3b
3.78e-35	0.251676	0.258	0.158	5.88e-31	Mesenchymal stem cell	Vegfc
7.15e-35	0.251084	0.453	0.332	1.11e-30	Mesenchymal stem cell	Abhd17b
7.23e-35	0.307232	0.434	0.32	1.13e-30	Mesenchymal stem cell	Tspyl1
8.94e-35	-0.420486	0.629	0.691	1.39e-30	Mesenchymal stem cell	LOC108348144
3.82e-34	-0.521422	0.53	0.607	5.95e-30	Mesenchymal stem cell	Anxa5
4.94e-34	-0.455722	0.387	0.501	7.7e-30	Mesenchymal stem cell	Edf1
5.11e-34	-0.618117	0.271	0.392	7.96e-30	Mesenchymal stem cell	Taldo1
1.03e-33	0.282704	0.308	0.201	1.6e-29	Mesenchymal stem cell	Sulf1
2.46e-33	0.259134	0.363	0.252	3.83e-29	Mesenchymal stem cell	Daam1
2.86e-33	-0.445272	0.146	0.261	4.45e-29	Mesenchymal stem cell	Efhd2
4.62e-33	0.25266	0.416	0.301	7.2e-29	Mesenchymal stem cell	Kdm6b
8.15e-33	-0.394409	0.71	0.754	1.27e-28	Mesenchymal stem cell	Elob
9.96e-33	-0.462232	0.183	0.301	1.55e-28	Mesenchymal stem cell	Calm2
1.53e-32	-0.415832	0.666	0.711	2.38e-28	Mesenchymal stem cell	Cox5b
1.79e-32	0.273831	0.458	0.34	2.8e-28	Mesenchymal stem cell	Rnf103
3.26e-32	0.257596	0.592	0.472	5.08e-28	Mesenchymal stem cell	Arl8b
6.46e-32	0.257557	0.367	0.261	1.01e-27	Mesenchymal stem cell	Fnbp4
6.48e-32	0.256126	0.619	0.495	1.01e-27	Mesenchymal stem cell	Chd4
8.88e-32	0.281198	0.494	0.386	1.38e-27	Mesenchymal stem cell	Pros1
1.39e-31	-0.454261	0.606	0.658	2.16e-27	Mesenchymal stem cell	Atp5mc2
1.52e-31	-0.694805	0.293	0.406	2.36e-27	Mesenchymal stem cell	Csrp1
2.09e-31	-0.280327	0.995	0.981	3.26e-27	Mesenchymal stem cell	LOC687780
2.15e-31	-0.441581	0.292	0.409	3.35e-27	Mesenchymal stem cell	Ndufa2
2.5e-31	0.256998	0.43	0.319	3.9e-27	Mesenchymal stem cell	Cmtm6
4.07e-31	-0.493018	0.426	0.524	6.34e-27	Mesenchymal stem cell	Bola2
4.19e-31	0.261408	0.394	0.287	6.53e-27	Mesenchymal stem cell	Ppard
4.22e-31	0.308713	0.313	0.213	6.57e-27	Mesenchymal stem cell	RGD1563365
5.03e-31	0.261923	0.402	0.292	7.84e-27	Mesenchymal stem cell	Twistnb
5.62e-31	0.2658	0.502	0.377	8.75e-27	Mesenchymal stem cell	Ntrk2
1.24e-30	-0.460602	0.315	0.426	1.94e-26	Mesenchymal stem cell	Ndufb4
1.93e-30	-0.769033	0.257	0.367	3.01e-26	Mesenchymal stem cell	Nudt4
1.99e-30	-0.428534	0.579	0.643	3.1e-26	Mesenchymal stem cell	Uqcr11
4.09e-30	-0.465904	0.247	0.36	6.37e-26	Mesenchymal stem cell	Syf2
4.29e-30	0.256685	0.308	0.209	6.68e-26	Mesenchymal stem cell	Il6r
4.66e-30	0.253708	0.332	0.23	7.25e-26	Mesenchymal stem cell	Tle4
5.64e-30	-1.48088	0.603	0.625	8.79e-26	Mesenchymal stem cell	Jun
8.83e-30	-0.471435	0.16	0.267	1.38e-25	Mesenchymal stem cell	Flnc
1.21e-29	0.258559	0.498	0.386	1.88e-25	Mesenchymal stem cell	Adss
3.14e-29	-0.3933	0.292	0.409	4.88e-25	Mesenchymal stem cell	Tmem256
5.76e-29	-0.394342	0.177	0.285	8.98e-25	Mesenchymal stem cell	Ndufb7
6.4e-29	0.262683	0.331	0.233	9.97e-25	Mesenchymal stem cell	Rbm18
7.21e-29	-0.496878	0.376	0.471	1.12e-24	Mesenchymal stem cell	Ppp1r14b
8.18e-29	0.256601	0.494	0.382	1.27e-24	Mesenchymal stem cell	Top1
8.38e-29	0.250242	0.549	0.419	1.3e-24	Mesenchymal stem cell	Enc1
9.7e-29	-0.431696	0.459	0.555	1.51e-24	Mesenchymal stem cell	Tma7
1.13e-28	-0.452225	0.261	0.371	1.77e-24	Mesenchymal stem cell	LOC108349189
1.13e-28	0.252952	0.451	0.343	1.77e-24	Mesenchymal stem cell	Elf2
1.77e-28	-0.459963	0.484	0.573	2.76e-24	Mesenchymal stem cell	Snrpd2
1.86e-28	-0.393675	0.218	0.329	2.9e-24	Mesenchymal stem cell	Brk1
2.64e-28	-0.882015	0.689	0.717	4.1e-24	Mesenchymal stem cell	Dusp1
2.74e-28	-0.432276	0.518	0.581	4.27e-24	Mesenchymal stem cell	Npc2
3.31e-28	-0.497276	0.486	0.573	5.16e-24	Mesenchymal stem cell	Clic1
4.35e-28	-0.721092	0.169	0.271	6.78e-24	Mesenchymal stem cell	Scd2
5.95e-28	0.347843	0.305	0.207	9.27e-24	Mesenchymal stem cell	Pgf
9.98e-28	-0.403185	0.381	0.484	1.55e-23	Mesenchymal stem cell	Scp2
1.04e-27	-0.397755	0.238	0.346	1.62e-23	Mesenchymal stem cell	Ndufb10
1.51e-27	-0.323518	0.85	0.83	2.36e-23	Mesenchymal stem cell	Cox7c
1.64e-27	0.26885	0.332	0.235	2.55e-23	Mesenchymal stem cell	Tmem47
1.79e-27	-0.282526	0.988	0.961	2.79e-23	Mesenchymal stem cell	Rpl36
3.14e-27	-0.357686	0.159	0.263	4.89e-23	Mesenchymal stem cell	Scn1b
4.15e-27	0.256664	0.482	0.377	6.46e-23	Mesenchymal stem cell	Pabpc4
7.47e-27	-0.354048	0.992	0.981	1.16e-22	Mesenchymal stem cell	LOC108352650
1.02e-26	-0.329599	0.149	0.251	1.59e-22	Mesenchymal stem cell	Igsf10
1.13e-26	-0.501036	0.168	0.268	1.77e-22	Mesenchymal stem cell	Pdlim4
1.43e-26	-0.416241	0.346	0.453	2.23e-22	Mesenchymal stem cell	Lamtor2
2.01e-26	-0.473283	0.491	0.572	3.13e-22	Mesenchymal stem cell	Ssr4
2.39e-26	-0.404723	0.418	0.517	3.72e-22	Mesenchymal stem cell	Uqcrb.1
3.22e-26	-0.312802	0.356	0.227	5.01e-22	Mesenchymal stem cell	Thbs4
1.17e-25	-0.414452	0.356	0.459	1.82e-21	Mesenchymal stem cell	Psmb3
1.25e-25	-0.477003	0.98	0.943	1.94e-21	Mesenchymal stem cell	Mt-cyb
7.91e-25	-0.584338	0.314	0.414	1.23e-20	Mesenchymal stem cell	Timp3
9.52e-25	-0.418375	0.246	0.345	1.48e-20	Mesenchymal stem cell	S100a16
1.57e-24	-0.441329	0.443	0.525	2.45e-20	Mesenchymal stem cell	Atox1
3.54e-24	-0.369063	0.338	0.441	5.52e-20	Mesenchymal stem cell	Ndufs5
4.05e-24	-0.518594	0.186	0.277	6.31e-20	Mesenchymal stem cell	Mdk
4.63e-24	-0.344569	0.18	0.277	7.21e-20	Mesenchymal stem cell	Cope
4.87e-24	-0.42962	0.452	0.532	7.58e-20	Mesenchymal stem cell	Cyb5a
6.19e-24	-0.368842	0.173	0.268	9.64e-20	Mesenchymal stem cell	Aurkaip1
6.81e-24	-0.517386	0.207	0.302	1.06e-19	Mesenchymal stem cell	Tgfb1
7.26e-24	-0.402203	0.442	0.527	1.13e-19	Mesenchymal stem cell	Bri3
9.86e-24	-0.429135	0.406	0.494	1.54e-19	Mesenchymal stem cell	Prdx2
2.96e-23	-0.366247	0.297	0.393	4.61e-19	Mesenchymal stem cell	LOC689574
3.19e-23	-0.322216	0.204	0.302	4.98e-19	Mesenchymal stem cell	AABR07049085.1
3.87e-23	-0.69753	0.416	0.484	6.03e-19	Mesenchymal stem cell	Gpc3
3.99e-23	0.326948	0.378	0.28	6.21e-19	Mesenchymal stem cell	Angptl4
6.85e-23	0.251873	0.342	0.251	1.07e-18	Mesenchymal stem cell	Slc1a5
9.58e-23	-0.342462	0.749	0.745	1.49e-18	Mesenchymal stem cell	Bsg
1.06e-22	-0.42012	0.214	0.308	1.65e-18	Mesenchymal stem cell	LOC100360828
1.14e-22	-0.374091	0.413	0.507	1.78e-18	Mesenchymal stem cell	Ndufb2
1.36e-22	-0.440919	0.36	0.449	2.12e-18	Mesenchymal stem cell	Cox7b
1.67e-22	-0.414417	0.985	0.965	2.61e-18	Mesenchymal stem cell	Mt-co3
2.6e-22	-0.366522	0.647	0.686	4.06e-18	Mesenchymal stem cell	Tomm7
4.72e-22	-0.399354	0.335	0.434	7.35e-18	Mesenchymal stem cell	Trmt112
7.46e-22	-0.411505	0.322	0.418	1.16e-17	Mesenchymal stem cell	Ypel3
1.19e-21	-0.335948	0.219	0.314	1.85e-17	Mesenchymal stem cell	Mrps21
1.87e-21	-0.310843	0.165	0.256	2.91e-17	Mesenchymal stem cell	Lamtor5
2.63e-21	-0.306988	0.206	0.302	4.1e-17	Mesenchymal stem cell	Polr2e
2.79e-21	-0.324557	0.172	0.262	4.34e-17	Mesenchymal stem cell	Ndufa12
3.22e-21	-0.497902	0.233	0.32	5.02e-17	Mesenchymal stem cell	Crip2
3.6e-21	-0.356101	0.699	0.724	5.6e-17	Mesenchymal stem cell	Uqcrh
3.72e-21	-0.394489	0.712	0.732	5.79e-17	Mesenchymal stem cell	Ppia
3.78e-21	-0.544103	0.431	0.51	5.88e-17	Mesenchymal stem cell	Cyba
5.49e-21	-0.50079	0.77	0.75	8.55e-17	Mesenchymal stem cell	S100a11
6.39e-21	-0.357489	0.473	0.55	9.95e-17	Mesenchymal stem cell	Ndufb8
6.41e-21	-0.299873	0.191	0.283	9.98e-17	Mesenchymal stem cell	Iscu
6.42e-21	-0.375302	0.26	0.354	1e-16	Mesenchymal stem cell	Ndufs7
7.36e-21	-0.534171	0.921	0.883	1.15e-16	Mesenchymal stem cell	Mt-nd2
8.46e-21	-0.385487	0.323	0.413	1.32e-16	Mesenchymal stem cell	Ppp1ca
1.96e-20	-0.373184	0.977	0.958	3.05e-16	Mesenchymal stem cell	Mt-co1
2.1e-20	-1.73495	0.498	0.525	3.28e-16	Mesenchymal stem cell	Fos
2.11e-20	-0.288998	0.795	0.794	3.29e-16	Mesenchymal stem cell	Atp5mg
3.11e-20	-0.422627	0.166	0.251	4.84e-16	Mesenchymal stem cell	Card19
6.09e-20	-0.340309	0.194	0.284	9.48e-16	Mesenchymal stem cell	Anapc13
6.3e-20	-0.348209	0.394	0.482	9.82e-16	Mesenchymal stem cell	Ndufa11
7.11e-20	-0.415318	0.189	0.273	1.11e-15	Mesenchymal stem cell	LOC108349594
9.36e-20	-0.31933	0.225	0.315	1.46e-15	Mesenchymal stem cell	Mdh2
1.19e-19	-0.316069	0.175	0.26	1.86e-15	Mesenchymal stem cell	Ndufb3
1.28e-19	-0.565178	0.943	0.898	1.99e-15	Mesenchymal stem cell	Mt-nd4
2.38e-19	-0.87604	0.44	0.517	3.71e-15	Mesenchymal stem cell	Mt1
3.38e-19	-0.361409	0.422	0.501	5.26e-15	Mesenchymal stem cell	Sec61b
5.71e-19	-0.557101	0.708	0.638	8.89e-15	Mesenchymal stem cell	Htra1
7.98e-19	-0.368196	0.523	0.583	1.24e-14	Mesenchymal stem cell	Ndufa13
8.56e-19	-0.349601	0.28	0.371	1.33e-14	Mesenchymal stem cell	Chmp2a
8.6e-19	-0.319827	0.176	0.259	1.34e-14	Mesenchymal stem cell	Lysmd2
9.21e-19	-0.464972	0.981	0.949	1.43e-14	Mesenchymal stem cell	Mt-atp6
9.57e-19	-0.362143	0.455	0.53	1.49e-14	Mesenchymal stem cell	LOC103689961
1.66e-18	-0.483794	0.187	0.268	2.59e-14	Mesenchymal stem cell	Sec11c
1.8e-18	-0.343057	0.53	0.589	2.8e-14	Mesenchymal stem cell	Atp5pf
2.93e-18	-0.456924	0.543	0.595	4.56e-14	Mesenchymal stem cell	Arpc2
3.4e-18	-0.361309	0.504	0.572	5.3e-14	Mesenchymal stem cell	Dad1
3.91e-18	-0.414568	0.373	0.45	6.08e-14	Mesenchymal stem cell	Prss23
4.23e-18	-0.326984	0.262	0.352	6.6e-14	Mesenchymal stem cell	Naa38
5.83e-18	-0.303962	0.771	0.765	9.08e-14	Mesenchymal stem cell	Aldoa
6.26e-18	-0.3449	0.494	0.566	9.75e-14	Mesenchymal stem cell	Tbca
7.24e-18	-0.413194	0.235	0.321	1.13e-13	Mesenchymal stem cell	Prpf4b
7.36e-18	-0.571529	0.24	0.32	1.15e-13	Mesenchymal stem cell	S100b
7.65e-18	-0.300314	0.365	0.449	1.19e-13	Mesenchymal stem cell	Cnpy2
9.3e-18	-0.410004	0.397	0.465	1.45e-13	Mesenchymal stem cell	Gstm1
9.74e-18	-0.423622	0.869	0.829	1.52e-13	Mesenchymal stem cell	Dynll1
1.25e-17	-0.555524	0.209	0.282	1.95e-13	Mesenchymal stem cell	Rarres1
1.64e-17	-0.302844	0.983	0.933	2.56e-13	Mesenchymal stem cell	Rps21
2.45e-17	-0.624085	0.737	0.592	3.81e-13	Mesenchymal stem cell	Hspa1b
2.47e-17	-0.351035	0.342	0.422	3.84e-13	Mesenchymal stem cell	Eno1
2.85e-17	-0.280949	0.859	0.831	4.44e-13	Mesenchymal stem cell	Gabarap
5.99e-17	-0.499753	0.946	0.906	9.33e-13	Mesenchymal stem cell	Mt-nd1
8.43e-17	-0.542294	0.243	0.321	1.31e-12	Mesenchymal stem cell	Hes1
1.16e-16	-0.303524	0.227	0.309	1.8e-12	Mesenchymal stem cell	Higd2a
1.28e-16	-0.3447	0.261	0.34	2e-12	Mesenchymal stem cell	Churc1
1.3e-16	-0.323445	0.249	0.331	2.02e-12	Mesenchymal stem cell	Sf3b2
1.34e-16	-0.556716	0.6	0.635	2.09e-12	Mesenchymal stem cell	Arpc1b
1.49e-16	-0.308431	0.253	0.336	2.32e-12	Mesenchymal stem cell	Timm13
2.17e-16	-0.384553	0.212	0.289	3.39e-12	Mesenchymal stem cell	Ostf1
2.38e-16	-0.328798	0.38	0.455	3.7e-12	Mesenchymal stem cell	Srp14
3.89e-16	-0.339481	0.659	0.677	6.05e-12	Mesenchymal stem cell	Reep5
3.95e-16	-0.328014	0.357	0.435	6.16e-12	Mesenchymal stem cell	Pfdn1
4.77e-16	-0.288016	0.213	0.292	7.44e-12	Mesenchymal stem cell	Atp5md
6.15e-16	-0.251891	0.198	0.279	9.58e-12	Mesenchymal stem cell	Ndufs4
9.18e-16	-0.353814	0.302	0.383	1.43e-11	Mesenchymal stem cell	Rab5if
9.43e-16	-0.585837	0.428	0.497	1.47e-11	Mesenchymal stem cell	Dbi
1e-15	-0.355987	0.512	0.565	1.56e-11	Mesenchymal stem cell	Myl12b
1.18e-15	-0.347525	0.4	0.473	1.84e-11	Mesenchymal stem cell	Capzb
1.95e-15	-1.43444	0.229	0.294	3.03e-11	Mesenchymal stem cell	Pla2g2a
1.96e-15	-0.320102	0.606	0.638	3.05e-11	Mesenchymal stem cell	Ndufb11
2.13e-15	-0.342172	0.351	0.425	3.32e-11	Mesenchymal stem cell	Spcs1
2.45e-15	-0.268382	0.73	0.739	3.82e-11	Mesenchymal stem cell	Gpx4
2.47e-15	-0.576252	0.76	0.746	3.85e-11	Mesenchymal stem cell	Btg2
2.7e-15	-0.286185	0.203	0.281	4.2e-11	Mesenchymal stem cell	Vps28
2.96e-15	-0.349618	0.396	0.465	4.6e-11	Mesenchymal stem cell	Eid1
3.17e-15	-0.389862	0.387	0.46	4.93e-11	Mesenchymal stem cell	Bloc1s1
3.27e-15	-0.32184	0.361	0.44	5.1e-11	Mesenchymal stem cell	Mrpl52
4.81e-15	-0.306685	0.514	0.567	7.49e-11	Mesenchymal stem cell	Micos10
5.14e-15	-0.27422	0.982	0.948	8e-11	Mesenchymal stem cell	Itm2b
6.12e-15	-0.336331	0.426	0.499	9.53e-11	Mesenchymal stem cell	Fis1
1.22e-14	-0.388678	0.258	0.336	1.9e-10	Mesenchymal stem cell	Hmgn2
1.31e-14	-0.602145	0.65	0.648	2.03e-10	Mesenchymal stem cell	Tspo
1.32e-14	-0.271258	0.203	0.279	2.05e-10	Mesenchymal stem cell	Nr2f1
1.42e-14	-0.689216	0.661	0.677	2.21e-10	Mesenchymal stem cell	Dstn
1.48e-14	-0.256269	0.95	0.905	2.3e-10	Mesenchymal stem cell	Rpl27
1.8e-14	-0.397422	0.251	0.325	2.81e-10	Mesenchymal stem cell	Anxa11
2.24e-14	-0.545944	1	0.992	3.5e-10	Mesenchymal stem cell	Fth1
2.27e-14	-0.326817	0.317	0.39	3.54e-10	Mesenchymal stem cell	Mapk3
4.51e-14	-0.254869	0.539	0.433	7.03e-10	Mesenchymal stem cell	Ifitm1
6.79e-14	-0.41831	0.705	0.673	1.06e-09	Mesenchymal stem cell	Cavin1
7.31e-14	-0.266672	0.816	0.791	1.14e-09	Mesenchymal stem cell	Myl12a
1.1e-13	-0.34421	0.478	0.536	1.71e-09	Mesenchymal stem cell	Gstp1
1.14e-13	-0.311165	0.269	0.343	1.78e-09	Mesenchymal stem cell	Anxa6
1.27e-13	-0.440591	0.219	0.284	1.98e-09	Mesenchymal stem cell	Rsrp1
1.3e-13	-0.298241	0.195	0.265	2.03e-09	Mesenchymal stem cell	Polr2k
1.58e-13	-0.580432	0.96	0.931	2.46e-09	Mesenchymal stem cell	AC134224.3
1.65e-13	-0.29983	0.576	0.617	2.57e-09	Mesenchymal stem cell	Micos13
1.86e-13	-0.30365	0.309	0.386	2.9e-09	Mesenchymal stem cell	Psenen
2.51e-13	-0.314098	0.217	0.286	3.9e-09	Mesenchymal stem cell	Tecr
3.03e-13	-0.283776	0.424	0.49	4.71e-09	Mesenchymal stem cell	Fkbp2
3.32e-13	-0.460636	0.541	0.585	5.17e-09	Mesenchymal stem cell	Cd48
3.53e-13	-0.301793	0.737	0.733	5.49e-09	Mesenchymal stem cell	Hint1
3.77e-13	-0.380912	0.371	0.433	5.87e-09	Mesenchymal stem cell	Arpc5
4.98e-13	-0.287376	0.284	0.355	7.75e-09	Mesenchymal stem cell	Guk1
6.9e-13	-0.25996	0.25	0.324	1.07e-08	Mesenchymal stem cell	Timm8b
7.59e-13	-0.323996	0.19	0.257	1.18e-08	Mesenchymal stem cell	Tmbim4
7.89e-13	-0.326094	0.215	0.28	1.23e-08	Mesenchymal stem cell	Ntan1
8.39e-13	-0.285737	0.26	0.329	1.31e-08	Mesenchymal stem cell	Txndc17
9.61e-13	-0.295986	0.235	0.306	1.5e-08	Mesenchymal stem cell	Wdr1
1.02e-12	0.257735	0.347	0.28	1.59e-08	Mesenchymal stem cell	Vcam1
1.15e-12	-0.32098	0.234	0.302	1.8e-08	Mesenchymal stem cell	Supt4h1
1.32e-12	-0.380225	0.985	0.959	2.06e-08	Mesenchymal stem cell	Mt-co2
1.57e-12	-0.271228	0.234	0.307	2.44e-08	Mesenchymal stem cell	Anapc11
2.54e-12	-0.296072	0.519	0.558	3.95e-08	Mesenchymal stem cell	Mtch1
2.89e-12	-0.360548	0.841	0.809	4.49e-08	Mesenchymal stem cell	Cstb
2.97e-12	-0.661343	0.569	0.59	4.63e-08	Mesenchymal stem cell	Gng10
3.37e-12	-0.273905	0.31	0.38	5.25e-08	Mesenchymal stem cell	Bnip3l
3.52e-12	-0.266442	0.203	0.27	5.48e-08	Mesenchymal stem cell	Zcrb1
3.56e-12	-0.264887	0.275	0.342	5.55e-08	Mesenchymal stem cell	Ndufb5
4.46e-12	-0.30563	0.225	0.287	6.95e-08	Mesenchymal stem cell	Rnaset2
5.41e-12	-0.424658	0.723	0.718	8.43e-08	Mesenchymal stem cell	Gpx1
5.61e-12	-0.345313	0.222	0.285	8.74e-08	Mesenchymal stem cell	Pdcd4
5.85e-12	-0.274858	0.323	0.39	9.11e-08	Mesenchymal stem cell	Atp5f1c
6.26e-12	-0.408659	0.506	0.552	9.74e-08	Mesenchymal stem cell	Zyx
6.75e-12	-0.281514	0.484	0.542	1.05e-07	Mesenchymal stem cell	Atp5po
6.76e-12	-0.311756	0.3	0.368	1.05e-07	Mesenchymal stem cell	Tln1
7.95e-12	-0.317779	0.385	0.447	1.24e-07	Mesenchymal stem cell	Arpc4
8.93e-12	-0.299804	0.593	0.623	1.39e-07	Mesenchymal stem cell	Rabac1
9.12e-12	-0.342089	0.569	0.599	1.42e-07	Mesenchymal stem cell	Psme1
1.4e-11	-0.272136	0.355	0.42	2.18e-07	Mesenchymal stem cell	Tmed9
1.49e-11	-0.52523	0.475	0.527	2.32e-07	Mesenchymal stem cell	Tax1bp1
1.6e-11	-0.365158	0.677	0.679	2.5e-07	Mesenchymal stem cell	Snrpe
1.69e-11	-0.508038	0.924	0.767	2.64e-07	Mesenchymal stem cell	Fn1
3.51e-11	-0.280362	0.37	0.431	5.47e-07	Mesenchymal stem cell	Psmb5
3.84e-11	-0.279684	0.386	0.453	5.98e-07	Mesenchymal stem cell	Hnrnpk
6.99e-11	-0.32675	0.391	0.449	1.09e-06	Mesenchymal stem cell	Spcs2
7.05e-11	-0.255067	0.536	0.578	1.1e-06	Mesenchymal stem cell	Akr1a1
8.96e-11	-0.294172	0.494	0.541	1.4e-06	Mesenchymal stem cell	Nedd8
9.32e-11	-0.255789	0.192	0.253	1.45e-06	Mesenchymal stem cell	AABR07053687.1
1.02e-10	-0.27901	0.222	0.283	1.58e-06	Mesenchymal stem cell	RGD1562987
1.09e-10	-0.251777	0.268	0.334	1.7e-06	Mesenchymal stem cell	Psma4
1.3e-10	-0.283359	0.291	0.352	2.02e-06	Mesenchymal stem cell	Cuta
1.91e-10	-0.281306	0.245	0.305	2.97e-06	Mesenchymal stem cell	Dync1i2
2.98e-10	-0.282139	0.254	0.312	4.64e-06	Mesenchymal stem cell	Nol7
3.6e-10	-0.313776	0.413	0.465	5.61e-06	Mesenchymal stem cell	Grn
3.7e-10	-0.637105	0.257	0.308	5.76e-06	Mesenchymal stem cell	Cyp1b1
4.49e-10	-0.293374	0.245	0.304	7e-06	Mesenchymal stem cell	Cap1
4.79e-10	-0.279161	0.324	0.383	7.46e-06	Mesenchymal stem cell	Psma6
5.87e-10	-0.310461	0.442	0.49	9.14e-06	Mesenchymal stem cell	Ndufa7
7.23e-10	-0.259005	0.236	0.294	1.13e-05	Mesenchymal stem cell	Dek
9.61e-10	-0.264346	0.355	0.414	1.5e-05	Mesenchymal stem cell	Rab5c
9.81e-10	-0.325138	0.437	0.484	1.53e-05	Mesenchymal stem cell	Sec62
1.08e-09	-0.280766	0.249	0.306	1.69e-05	Mesenchymal stem cell	Macroh2a1
1.1e-09	-0.262244	0.615	0.636	1.72e-05	Mesenchymal stem cell	Ndfip1
1.21e-09	-0.300715	0.704	0.701	1.89e-05	Mesenchymal stem cell	Map1lc3a
1.94e-09	-0.274358	0.343	0.402	3.02e-05	Mesenchymal stem cell	Nop10
1.95e-09	-0.250195	0.228	0.286	3.04e-05	Mesenchymal stem cell	Rtraf
2.28e-09	-0.285597	0.416	0.465	3.55e-05	Mesenchymal stem cell	Tmed10
2.34e-09	-0.273821	0.568	0.604	3.65e-05	Mesenchymal stem cell	Selenok
2.7e-09	-0.281887	0.502	0.544	4.2e-05	Mesenchymal stem cell	Rps27l
2.72e-09	-0.266689	0.28	0.337	4.24e-05	Mesenchymal stem cell	Ppial4d
3.11e-09	-0.303834	0.504	0.54	4.84e-05	Mesenchymal stem cell	Fkbp1a
3.72e-09	-0.256229	0.522	0.565	5.79e-05	Mesenchymal stem cell	Arf5
3.75e-09	-0.433341	0.499	0.521	5.85e-05	Mesenchymal stem cell	Plat
4.29e-09	-0.298451	0.307	0.361	6.69e-05	Mesenchymal stem cell	Tprg1l
4.67e-09	-0.262721	0.333	0.393	7.28e-05	Mesenchymal stem cell	Rab14
5.54e-09	-0.256456	0.44	0.488	8.62e-05	Mesenchymal stem cell	Swi5
9.01e-09	-0.252213	0.226	0.282	0.000140258	Mesenchymal stem cell	Mxd4
1e-08	-0.257378	0.476	0.521	0.000155785	Mesenchymal stem cell	Atp5mc3
2.2e-08	-0.2719	0.967	0.923	0.000341935	Mesenchymal stem cell	LOC100361854
5.72e-08	-0.283624	0.494	0.53	0.000890368	Mesenchymal stem cell	Capg
6.05e-08	-0.306421	0.284	0.334	0.000942311	Mesenchymal stem cell	Clk1
6.21e-08	-0.259091	0.305	0.355	0.000966761	Mesenchymal stem cell	Csnk2b
6.64e-08	-0.388596	0.668	0.67	0.00103351	Mesenchymal stem cell	Mt-nd3
6.64e-08	-0.310067	0.407	0.441	0.00103491	Mesenchymal stem cell	Mfap2
7.05e-08	-0.354387	0.572	0.595	0.00109768	Mesenchymal stem cell	Arpc3
7.05e-08	-0.271341	0.414	0.459	0.00109836	Mesenchymal stem cell	Psma7
1.58e-07	-0.297296	0.268	0.314	0.00246648	Mesenchymal stem cell	Sult1a1
2.26e-07	-0.273079	0.228	0.276	0.0035247	Mesenchymal stem cell	Ppig
2.37e-07	-0.864234	0.556	0.539	0.0036902	Mesenchymal stem cell	Sdc4
2.93e-07	-0.314995	0.802	0.767	0.00457097	Mesenchymal stem cell	LOC108348287
3.06e-07	-0.258239	0.336	0.383	0.00477305	Mesenchymal stem cell	Ndufa6
3.31e-07	-0.266676	0.587	0.605	0.00515435	Mesenchymal stem cell	Ywhaq
3.39e-07	-0.403053	0.293	0.332	0.00528155	Mesenchymal stem cell	Cdkn1a
4.12e-07	-0.254892	0.844	0.8	0.00641933	Mesenchymal stem cell	Gnai2
4.14e-07	-0.280107	0.32	0.368	0.0064414	Mesenchymal stem cell	Calm2.1
8.74e-07	-0.3179	0.336	0.378	0.0136092	Mesenchymal stem cell	Mt-atp8
1.16e-06	-0.266478	0.814	0.784	0.018024	Mesenchymal stem cell	LOC108349682
1.42e-06	-0.368181	0.426	0.46	0.0221877	Mesenchymal stem cell	Mt-nd5
1.44e-06	-0.251999	0.556	0.566	0.0224562	Mesenchymal stem cell	Vat1
1.72e-06	-0.278046	0.421	0.454	0.0267529	Mesenchymal stem cell	Selenom
1.74e-06	-0.268038	0.463	0.491	0.0270404	Mesenchymal stem cell	Actn4
2.14e-06	-0.375931	0.381	0.418	0.0332742	Mesenchymal stem cell	Mt-nd4l
2.51e-06	-0.423376	0.576	0.464	0.0390951	Mesenchymal stem cell	Htra3
3.05e-06	-0.486231	0.515	0.539	0.04755	Mesenchymal stem cell	Gnai3
7.43e-06	-0.333095	0.976	0.929	0.115786	Mesenchymal stem cell	Rps11
7.76e-06	-0.309493	0.357	0.394	0.120855	Mesenchymal stem cell	Tkt
8.96e-06	-0.382991	0.406	0.428	0.139623	Mesenchymal stem cell	Hexim1
1.08e-05	-0.365177	0.927	0.82	0.168104	Mesenchymal stem cell	Lgals1
1.32e-05	-0.281899	0.455	0.479	0.205225	Mesenchymal stem cell	Septin7
1.46e-05	-0.269957	0.384	0.428	0.228095	Mesenchymal stem cell	Saraf
1.66e-05	-0.258663	0.458	0.49	0.258587	Mesenchymal stem cell	Snrpf
1.93e-05	-0.40424	0.458	0.466	0.300826	Mesenchymal stem cell	LOC100911932
3.17e-05	-0.267581	0.426	0.457	0.493403	Mesenchymal stem cell	Tubb5
4.15e-05	-0.394313	0.39	0.421	0.646018	Mesenchymal stem cell	Dnajb1
7.06e-05	-0.459956	0.614	0.594	1	Mesenchymal stem cell	Rhob
7.23e-05	-0.25108	0.398	0.429	1	Mesenchymal stem cell	Oaz1
0.000109108	-0.450994	0.299	0.327	1	Mesenchymal stem cell	Bst2
0.000122909	-0.352312	0.425	0.445	1	Mesenchymal stem cell	Tubb2a
0.000122917	-0.437208	0.418	0.437	1	Mesenchymal stem cell	Ckb
0.000125366	-0.310858	0.577	0.579	1	Mesenchymal stem cell	Ctsd
0.000127467	-0.349785	0.333	0.352	1	Mesenchymal stem cell	Anpep
0.000141783	-0.658164	0.906	0.719	1	Mesenchymal stem cell	Igfbp6
0.000176687	-0.497353	0.621	0.581	1	Mesenchymal stem cell	Ramp2
0.00019207	-0.508865	0.223	0.251	1	Mesenchymal stem cell	Postn
0.000292528	-0.337204	0.586	0.552	1	Mesenchymal stem cell	LOC108348172
0.000475768	-0.353237	0.297	0.327	1	Mesenchymal stem cell	Tpm1
0.000525307	-0.661367	0.238	0.26	1	Mesenchymal stem cell	Rgcc
0.000671274	-0.482226	0.759	0.67	1	Mesenchymal stem cell	Fxyd1
0.000687983	-0.749113	0.275	0.301	1	Mesenchymal stem cell	Tm4sf1
0.000715455	-0.372314	0.596	0.585	1	Mesenchymal stem cell	RT1-A2
0.000744736	-0.273662	0.896	0.805	1	Mesenchymal stem cell	Ifitm2
0.000845167	-0.25935	0.374	0.402	1	Mesenchymal stem cell	Kras
0.00392667	-1.09714	0.524	0.489	1	Mesenchymal stem cell	Atf3
0.00440615	-0.385886	0.891	0.768	1	Mesenchymal stem cell	Egr1
0.0048725	-0.692035	0.281	0.297	1	Mesenchymal stem cell	Mmp3
0.00495623	-0.578171	0.23	0.25	1	Mesenchymal stem cell	Fabp5
0.0056538	-0.295933	0.569	0.569	1	Mesenchymal stem cell	Sub1
0.00647483	-0.353548	0.361	0.376	1	Mesenchymal stem cell	Ddit3
0.00723834	-0.390476	0.936	0.867	1	Mesenchymal stem cell	Junb
0.00896485	-0.367322	0.936	0.861	1	Mesenchymal stem cell	Lmna
0	2.79034	0.968	0.634	0	Mesenchymal stem cell	Igfbp5
0	2.24292	0.856	0.426	0	Mesenchymal stem cell	Htra3
0	1.95253	0.958	0.57	0	Mesenchymal stem cell	Pi16
0	1.76415	0.611	0.099	0	Mesenchymal stem cell	Gap43
0	1.65141	0.984	0.649	0	Mesenchymal stem cell	Gfpt2
0	1.52133	0.575	0.202	0	Mesenchymal stem cell	Postn
0	1.47003	0.977	0.712	0	Mesenchymal stem cell	Mfap5
0	1.43764	0.903	0.527	0	Mesenchymal stem cell	Pcsk6
0	1.40901	0.757	0.337	0	Mesenchymal stem cell	Ptges
0	1.40125	0.777	0.384	0	Mesenchymal stem cell	Loxl1
0	1.39894	0.837	0.44	0	Mesenchymal stem cell	Ccn3
0	1.38676	0.902	0.614	0	Mesenchymal stem cell	Fbn1
0	1.33637	0.72	0.298	0	Mesenchymal stem cell	Anpep
0	1.32161	0.956	0.572	0	Mesenchymal stem cell	Fndc1
0	1.29957	0.552	0.183	0	Mesenchymal stem cell	Tnfrsf11b
0	1.19424	0.94	0.678	0	Mesenchymal stem cell	Ugdh
0	1.16827	0.431	0.076	0	Mesenchymal stem cell	Aldh1a3
0	1.14848	0.932	0.692	0	Mesenchymal stem cell	Fstl1
0	1.07757	0.832	0.455	0	Mesenchymal stem cell	Lrrn4cl
0	1.02784	0.363	0.044	0	Mesenchymal stem cell	Dact2
0	1.01957	0.887	0.596	0	Mesenchymal stem cell	Axl
0	0.990598	0.48	0.108	0	Mesenchymal stem cell	Efhd1
0	0.950814	0.409	0.068	0	Mesenchymal stem cell	Ca8
0	0.883188	0.993	0.759	0	Mesenchymal stem cell	Fn1
0	-2.1944	0.497	0.782	0	Mesenchymal stem cell	Igfbp7
2.99e-289	1.09216	0.924	0.694	4.66e-285	Mesenchymal stem cell	Myadm
9.08e-277	1.04051	0.769	0.423	1.41e-272	Mesenchymal stem cell	LOC100911932
6.06e-276	1.03582	0.758	0.427	9.43e-272	Mesenchymal stem cell	Sema3c
4.06e-259	0.847806	0.939	0.638	6.33e-255	Mesenchymal stem cell	PCOLCE2
4.64e-249	0.833195	0.641	0.3	7.23e-245	Mesenchymal stem cell	Rcan2
3.72e-245	0.975465	0.808	0.496	5.79e-241	Mesenchymal stem cell	Nbl1
8.97e-245	0.990741	0.799	0.475	1.4e-240	Mesenchymal stem cell	Metrnl
7.09e-238	0.922481	0.584	0.262	1.1e-233	Mesenchymal stem cell	Gnpnat1
1.05e-237	1.05158	0.838	0.519	1.64e-233	Mesenchymal stem cell	Csf1
7.74e-221	0.752343	0.297	0.077	1.21e-216	Mesenchymal stem cell	Daglb
1.86e-220	0.721849	0.47	0.177	2.9e-216	Mesenchymal stem cell	Basp1
1.06e-217	0.831198	0.835	0.541	1.65e-213	Mesenchymal stem cell	Scara5
6.19e-215	0.639138	0.288	0.073	9.64e-211	Mesenchymal stem cell	Clec2l
4.28e-212	0.744245	0.971	0.701	6.66e-208	Mesenchymal stem cell	Mmp2
3.37e-208	0.899854	0.69	0.357	5.25e-204	Mesenchymal stem cell	Stmn4
5.77e-206	0.523625	0.997	0.96	8.99e-202	Mesenchymal stem cell	S100a6
1.94e-205	0.492457	0.973	0.711	3.02e-201	Mesenchymal stem cell	Igfbp6
2.45e-205	0.892446	0.646	0.327	3.81e-201	Mesenchymal stem cell	Dusp10
6e-204	0.939124	0.696	0.404	9.34e-200	Mesenchymal stem cell	Tnfaip2
9.68e-204	0.874186	0.721	0.394	1.51e-199	Mesenchymal stem cell	Procr
5.23e-202	0.907557	0.703	0.425	8.14e-198	Mesenchymal stem cell	Ppp1r14b
1.44e-196	0.840374	0.313	0.092	2.24e-192	Mesenchymal stem cell	Smpd3
6.07e-194	0.935228	0.898	0.589	9.45e-190	Mesenchymal stem cell	Has1
5.88e-193	0.54969	0.273	0.071	9.16e-189	Mesenchymal stem cell	Adgrg2
6.54e-193	-0.82559	0.965	0.985	1.02e-188	Mesenchymal stem cell	H3f3a
4.86e-192	1.21092	0.729	0.427	7.57e-188	Mesenchymal stem cell	Ptx3
1.58e-191	0.848292	0.599	0.296	2.47e-187	Mesenchymal stem cell	Irak3
7.57e-191	0.73218	0.827	0.529	1.18e-186	Mesenchymal stem cell	Aspn
3.74e-187	0.943576	0.559	0.269	5.83e-183	Mesenchymal stem cell	Cd55
6.04e-187	0.788856	0.743	0.441	9.41e-183	Mesenchymal stem cell	Cadm3
5.9e-174	0.788526	0.39	0.148	9.18e-170	Mesenchymal stem cell	Il33
6.15e-173	-1.64257	0.173	0.485	9.58e-169	Mesenchymal stem cell	Ifitm1
2.75e-170	0.805103	0.736	0.478	4.28e-166	Mesenchymal stem cell	Nid1
1.44e-169	0.543152	0.367	0.132	2.24e-165	Mesenchymal stem cell	Ptprj
9.06e-164	0.83189	0.67	0.408	1.41e-159	Mesenchymal stem cell	Prss23
1.16e-162	0.718125	0.789	0.533	1.81e-158	Mesenchymal stem cell	Vat1
7.88e-162	0.761292	0.584	0.304	1.23e-157	Mesenchymal stem cell	Rassf5
4.28e-159	0.605936	0.975	0.734	6.66e-155	Mesenchymal stem cell	Tnfaip6
1.96e-155	0.722761	0.624	0.352	3.05e-151	Mesenchymal stem cell	Stam
2.28e-153	0.745108	0.751	0.474	3.55e-149	Mesenchymal stem cell	Vasn
3.34e-153	0.857458	0.543	0.267	5.2e-149	Mesenchymal stem cell	Cyp1b1
3.1e-152	-1.02174	0.829	0.949	4.83e-148	Mesenchymal stem cell	AC134224.3
8.77e-152	0.626575	0.935	0.706	1.37e-147	Mesenchymal stem cell	Uap1
4.13e-149	0.697818	0.802	0.551	6.44e-145	Mesenchymal stem cell	Sdc2
5.02e-149	0.55251	0.317	0.113	7.83e-145	Mesenchymal stem cell	Cd276
7.74e-148	0.851636	0.647	0.377	1.21e-143	Mesenchymal stem cell	F3
3.22e-146	0.62888	0.862	0.644	5.01e-142	Mesenchymal stem cell	Pam
8.12e-145	0.662982	0.543	0.28	1.27e-140	Mesenchymal stem cell	Itga11
5.87e-144	-1.59798	0.404	0.653	9.14e-140	Mesenchymal stem cell	Jun
2.91e-137	0.646803	0.797	0.56	4.54e-133	Mesenchymal stem cell	Mxra8
7.53e-135	0.665717	0.744	0.487	1.17e-130	Mesenchymal stem cell	Plat
7.03e-133	0.672493	0.567	0.314	1.1e-128	Mesenchymal stem cell	Galnt16
1.17e-132	-1.11588	0.609	0.767	1.83e-128	Mesenchymal stem cell	Btg2
1.19e-130	0.640484	0.495	0.252	1.86e-126	Mesenchymal stem cell	C1qtnf1
9.19e-130	-1.25778	0.23	0.476	1.43e-125	Mesenchymal stem cell	Angptl1
6.59e-128	0.649163	0.67	0.422	1.03e-123	Mesenchymal stem cell	Adamtsl4
1.33e-127	0.671737	0.725	0.503	2.08e-123	Mesenchymal stem cell	Rhoc
1.73e-127	0.688302	0.752	0.52	2.69e-123	Mesenchymal stem cell	Sash1
1.05e-126	0.493973	0.359	0.149	1.63e-122	Mesenchymal stem cell	Necab1
6.18e-126	-1.0805	0.09	0.346	9.62e-122	Mesenchymal stem cell	Sfrp1
1.18e-125	-0.946773	0.103	0.363	1.84e-121	Mesenchymal stem cell	Crispld2
2.66e-124	0.609038	0.673	0.432	4.15e-120	Mesenchymal stem cell	Ebf1
7e-123	0.543203	0.441	0.212	1.09e-118	Mesenchymal stem cell	Flnb
4.97e-122	0.706939	0.652	0.406	7.74e-118	Mesenchymal stem cell	Enc1
1.06e-120	0.614289	0.769	0.545	1.65e-116	Mesenchymal stem cell	Calu
9.88e-120	-1.6785	0.308	0.551	1.54e-115	Mesenchymal stem cell	Fos
1.07e-119	0.452902	0.975	0.823	1.67e-115	Mesenchymal stem cell	Ctsl
1.84e-118	0.858887	0.529	0.3	2.86e-114	Mesenchymal stem cell	Plk2
7.23e-118	-0.949018	0.06	0.3	1.13e-113	Mesenchymal stem cell	Col15a1
4.38e-117	0.381461	0.948	0.819	6.82e-113	Mesenchymal stem cell	Lgals1
1.68e-115	-1.113	0.347	0.566	2.62e-111	Mesenchymal stem cell	Bgn
6.32e-115	0.586369	0.758	0.52	9.84e-111	Mesenchymal stem cell	Pvr
1.15e-114	-1.22761	0.18	0.423	1.8e-110	Mesenchymal stem cell	Crabp1
2.34e-114	0.62809	0.764	0.514	3.65e-110	Mesenchymal stem cell	Fbln2
6.47e-114	0.6871	0.629	0.407	1.01e-109	Mesenchymal stem cell	Ext1
8.06e-114	0.513748	0.89	0.746	1.26e-109	Mesenchymal stem cell	Lamp1
5.42e-111	0.404064	0.392	0.177	8.44e-107	Mesenchymal stem cell	Cotl1
1.18e-109	0.48738	0.928	0.678	1.83e-105	Mesenchymal stem cell	Cpq
3.2e-109	0.622081	0.651	0.415	4.98e-105	Mesenchymal stem cell	Islr
2.79e-108	0.727151	0.738	0.53	4.34e-104	Mesenchymal stem cell	Efemp1
5.91e-105	0.43648	0.932	0.787	9.2e-101	Mesenchymal stem cell	Ctsb
5.15e-104	0.516207	0.929	0.761	8.02e-100	Mesenchymal stem cell	Ier5
5.33e-104	0.390496	0.969	0.821	8.31e-100	Mesenchymal stem cell	Timp2
1.75e-103	0.538987	0.91	0.694	2.72e-99	Mesenchymal stem cell	Ackr3
8.45e-103	0.591871	0.615	0.389	1.32e-98	Mesenchymal stem cell	Sowahc
9.5e-103	0.477657	0.996	0.935	1.48e-98	Mesenchymal stem cell	Ccl2
1.93e-102	0.611935	0.531	0.313	3.01e-98	Mesenchymal stem cell	Cdc42ep4
5.47e-102	-1.45739	0.174	0.41	8.52e-98	Mesenchymal stem cell	Mgp
7.64e-102	0.575701	0.519	0.297	1.19e-97	Mesenchymal stem cell	Ssc5d
1.79e-100	0.703013	0.309	0.133	2.8e-96	Mesenchymal stem cell	Mnda
1.31e-99	0.644811	0.432	0.228	2.04e-95	Mesenchymal stem cell	Flnc
1.74e-99	0.595202	0.772	0.604	2.71e-95	Mesenchymal stem cell	Higd1a
3.28e-99	0.511106	0.596	0.358	5.12e-95	Mesenchymal stem cell	Scara3
1.31e-98	0.451363	0.993	0.914	2.04e-94	Mesenchymal stem cell	Cxcl1
4.91e-98	0.624734	0.604	0.364	7.65e-94	Mesenchymal stem cell	Cxcl3
5.7e-98	0.382777	0.26	0.102	8.87e-94	Mesenchymal stem cell	Rab7b
3.36e-97	0.524003	0.493	0.279	5.24e-93	Mesenchymal stem cell	Prrx2
2.53e-95	0.542729	0.765	0.556	3.95e-91	Mesenchymal stem cell	Cd44
9.47e-94	0.490925	0.529	0.308	1.48e-89	Mesenchymal stem cell	Pdlim1
1.54e-93	0.368519	0.948	0.894	2.4e-89	Mesenchymal stem cell	Cox4i1
2.86e-93	0.500621	0.652	0.44	4.45e-89	Mesenchymal stem cell	Nedd9
3.17e-93	0.477256	0.881	0.673	4.93e-89	Mesenchymal stem cell	Maff
5.23e-93	0.536257	0.33	0.153	8.15e-89	Mesenchymal stem cell	Nab2
2.17e-90	0.370011	0.857	0.738	3.38e-86	Mesenchymal stem cell	S100a11
2.29e-88	0.358385	0.988	0.921	3.57e-84	Mesenchymal stem cell	S100a10
3.11e-88	-0.76031	0.137	0.352	4.84e-84	Mesenchymal stem cell	Enpep
5.1e-88	-1.26824	0.184	0.394	7.95e-84	Mesenchymal stem cell	Nr4a1
4.85e-86	-0.920411	0.316	0.512	7.56e-82	Mesenchymal stem cell	Tgfbi
1.74e-85	0.464115	0.893	0.656	2.72e-81	Mesenchymal stem cell	Col6a2
2.47e-85	-1.53574	0.117	0.312	3.85e-81	Mesenchymal stem cell	Txnip
3.15e-85	0.448105	0.807	0.606	4.9e-81	Mesenchymal stem cell	Clec3b
7.6e-85	0.491125	0.524	0.318	1.18e-80	Mesenchymal stem cell	Tmem43
1.12e-83	0.468468	0.752	0.549	1.74e-79	Mesenchymal stem cell	Fkbp9
6.09e-83	0.394561	0.938	0.843	9.49e-79	Mesenchymal stem cell	Cd99
9.53e-83	0.564999	0.638	0.431	1.48e-78	Mesenchymal stem cell	Gstm1
4.13e-82	0.401068	0.939	0.751	6.42e-78	Mesenchymal stem cell	Plpp3
8.2e-82	0.301436	0.794	0.658	1.28e-77	Mesenchymal stem cell	Marcks
1.76e-81	0.537469	0.661	0.466	2.74e-77	Mesenchymal stem cell	Ugp2
4.13e-81	0.400369	0.385	0.2	6.43e-77	Mesenchymal stem cell	Dbn1
6.18e-80	0.481	0.42	0.237	9.62e-76	Mesenchymal stem cell	Optn
7.93e-80	-0.503939	0.954	0.967	1.23e-75	Mesenchymal stem cell	LOC100359583
1.63e-78	0.464154	0.748	0.55	2.53e-74	Mesenchymal stem cell	Ugcg
3.09e-78	0.391731	0.421	0.231	4.82e-74	Mesenchymal stem cell	Pdlim4
6.79e-78	0.445646	0.426	0.242	1.06e-73	Mesenchymal stem cell	Poglut3
1.56e-77	0.37555	0.259	0.115	2.43e-73	Mesenchymal stem cell	Rras2
1.9e-77	0.508272	0.744	0.574	2.96e-73	Mesenchymal stem cell	Oaf
2.44e-77	-0.690782	0.799	0.835	3.8e-73	Mesenchymal stem cell	Btg1
3.01e-77	0.472713	0.55	0.347	4.69e-73	Mesenchymal stem cell	Tmeff2
4.5e-77	0.461542	0.492	0.304	7.01e-73	Mesenchymal stem cell	Ddr2
8.09e-77	0.57628	0.597	0.402	1.26e-72	Mesenchymal stem cell	Itga5
1.02e-76	0.315609	0.955	0.922	1.59e-72	Mesenchymal stem cell	Myl6
1.64e-76	0.547869	0.366	0.194	2.55e-72	Mesenchymal stem cell	Tnfsf9
1.83e-75	0.488403	0.73	0.531	2.84e-71	Mesenchymal stem cell	B4galt5
2.9e-75	0.44527	0.514	0.319	4.51e-71	Mesenchymal stem cell	Tpst1
1.54e-74	0.54066	0.833	0.704	2.4e-70	Mesenchymal stem cell	Cycs
5.43e-73	0.439045	0.744	0.534	8.45e-69	Mesenchymal stem cell	Atp8b1
1.44e-72	-1.04176	0.333	0.495	2.24e-68	Mesenchymal stem cell	Gpc3
2.73e-72	0.437619	0.301	0.148	4.26e-68	Mesenchymal stem cell	Panx1
2.82e-72	0.47983	0.497	0.306	4.39e-68	Mesenchymal stem cell	AABR07007032.1
2.06e-71	0.373362	0.263	0.122	3.2e-67	Mesenchymal stem cell	Khdrbs3
4.68e-71	0.403951	0.857	0.698	7.28e-67	Mesenchymal stem cell	Cd164
5.07e-70	0.444539	0.484	0.3	7.9e-66	Mesenchymal stem cell	Mmp14
2.33e-69	-0.779132	0.311	0.472	3.63e-65	Mesenchymal stem cell	H3f3b
7.13e-69	0.420026	0.78	0.595	1.11e-64	Mesenchymal stem cell	Fcgrt
1.25e-68	-1.07631	0.671	0.735	1.94e-64	Mesenchymal stem cell	Gadd45b
1.29e-68	0.480002	0.585	0.401	2.01e-64	Mesenchymal stem cell	Dlgap4
2.26e-68	0.484749	0.362	0.194	3.53e-64	Mesenchymal stem cell	Thbd
1.29e-67	0.424066	0.39	0.221	2.02e-63	Mesenchymal stem cell	Tek
1.96e-66	-1.00518	0.134	0.312	3.05e-62	Mesenchymal stem cell	Ces1d
2.95e-66	-0.863593	0.341	0.526	4.6e-62	Mesenchymal stem cell	AC134224.1
1.08e-65	0.327453	0.308	0.154	1.69e-61	Mesenchymal stem cell	Slco3a1
9.99e-65	-0.778827	0.28	0.463	1.56e-60	Mesenchymal stem cell	Clu
1.11e-64	0.354406	0.747	0.539	1.74e-60	Mesenchymal stem cell	Ltbp1
6.44e-64	-0.773627	0.305	0.468	1e-59	Mesenchymal stem cell	Fbln1
7.66e-64	0.424956	0.823	0.669	1.19e-59	Mesenchymal stem cell	P4hb
8.78e-64	0.408691	0.827	0.671	1.37e-59	Mesenchymal stem cell	Nfkb1
1.68e-63	0.421699	0.717	0.556	2.61e-59	Mesenchymal stem cell	Rnh1
2.08e-63	0.363478	0.495	0.301	3.24e-59	Mesenchymal stem cell	Vegfd
2.89e-62	-0.693385	0.12	0.285	4.5e-58	Mesenchymal stem cell	Mdk
4.52e-62	0.458741	0.418	0.256	7.03e-58	Mesenchymal stem cell	Pdp1
5.27e-62	0.316301	0.834	0.622	8.2e-58	Mesenchymal stem cell	Htra1
1.01e-61	0.323804	0.293	0.149	1.58e-57	Mesenchymal stem cell	Cmtm3
3.74e-61	0.38603	0.764	0.565	5.83e-57	Mesenchymal stem cell	Ctsk
4.82e-61	0.360031	0.961	0.727	7.51e-57	Mesenchymal stem cell	Lrp1
5.12e-61	0.367295	0.546	0.364	7.97e-57	Mesenchymal stem cell	Notch2
1.61e-60	0.405384	0.538	0.356	2.51e-56	Mesenchymal stem cell	Spry2
1.97e-60	0.325826	0.275	0.136	3.07e-56	Mesenchymal stem cell	Cdh13
2.78e-60	-1.12931	0.425	0.557	4.33e-56	Mesenchymal stem cell	Sdc4
2.82e-60	0.393677	0.471	0.296	4.39e-56	Mesenchymal stem cell	Sirpa
4.53e-60	-1.84896	0.146	0.305	7.05e-56	Mesenchymal stem cell	Pla2g2a
7.77e-60	-0.554202	0.884	0.915	1.21e-55	Mesenchymal stem cell	Mt-nd1
1.55e-59	0.438268	0.552	0.374	2.41e-55	Mesenchymal stem cell	Apbb1ip
2.53e-59	0.299686	0.73	0.537	3.94e-55	Mesenchymal stem cell	Prelp
6.62e-59	0.314328	0.954	0.743	1.03e-54	Mesenchymal stem cell	Ecm1
8.95e-59	-0.974482	0.697	0.765	1.39e-54	Mesenchymal stem cell	Fgl2
1.06e-58	-0.587761	0.823	0.816	1.65e-54	Mesenchymal stem cell	Ifitm2
1.08e-58	0.293078	0.981	0.881	1.68e-54	Mesenchymal stem cell	Anxa1
4.37e-58	0.386293	0.846	0.685	6.8e-54	Mesenchymal stem cell	Serpinh1
6.08e-58	0.41826	0.651	0.475	9.46e-54	Mesenchymal stem cell	Hivep2
1.17e-57	0.29886	0.563	0.363	1.82e-53	Mesenchymal stem cell	Ccdc80
1.76e-57	0.40762	0.458	0.295	2.74e-53	Mesenchymal stem cell	Stk40
2.08e-57	0.408937	0.536	0.358	3.24e-53	Mesenchymal stem cell	Septin8
2.89e-57	0.38723	0.88	0.684	4.51e-53	Mesenchymal stem cell	Lamb2
5.53e-57	0.60425	0.721	0.555	8.62e-53	Mesenchymal stem cell	S100a4
9.56e-57	0.36131	0.363	0.212	1.49e-52	Mesenchymal stem cell	Ube2e2
2.29e-56	0.370276	0.613	0.431	3.57e-52	Mesenchymal stem cell	Clic2
3.06e-56	-0.987244	0.308	0.461	4.77e-52	Mesenchymal stem cell	Inmt
5.34e-56	0.363513	0.894	0.728	8.31e-52	Mesenchymal stem cell	Sparc
7.44e-56	0.367187	0.519	0.348	1.16e-51	Mesenchymal stem cell	Xdh
7.51e-56	0.410513	0.447	0.286	1.17e-51	Mesenchymal stem cell	Sav1
2.55e-55	0.393401	0.829	0.701	3.97e-51	Mesenchymal stem cell	Tuba1a
2.71e-55	0.361557	0.774	0.628	4.22e-51	Mesenchymal stem cell	Ssr3
1.39e-54	0.334095	0.68	0.531	2.16e-50	Mesenchymal stem cell	Actr3
2.85e-54	0.307521	0.908	0.829	4.43e-50	Mesenchymal stem cell	Nme2
3.48e-54	0.352746	0.345	0.197	5.42e-50	Mesenchymal stem cell	Sulf1
3.83e-54	0.357106	0.402	0.246	5.96e-50	Mesenchymal stem cell	Stx11
4.3e-54	0.37097	0.436	0.276	6.7e-50	Mesenchymal stem cell	Foxp1
1.12e-53	0.452887	0.563	0.404	1.75e-49	Mesenchymal stem cell	Nampt
1.16e-53	0.375237	0.858	0.721	1.8e-49	Mesenchymal stem cell	Emp3
1.21e-53	0.433731	0.567	0.398	1.89e-49	Mesenchymal stem cell	Phldb1
1.76e-53	0.39679	0.429	0.271	2.74e-49	Mesenchymal stem cell	Tacc2
2.18e-53	0.37961	0.334	0.19	3.4e-49	Mesenchymal stem cell	Cercam
4.44e-53	0.367953	0.616	0.459	6.91e-49	Mesenchymal stem cell	Marchf2
5.96e-53	0.376836	0.601	0.433	9.29e-49	Mesenchymal stem cell	Cyb5r3
8.44e-53	0.330235	0.275	0.14	1.31e-48	Mesenchymal stem cell	Aldh1a2
8.69e-53	-0.700731	0.143	0.291	1.35e-48	Mesenchymal stem cell	Rarres1
1.19e-52	0.401013	0.431	0.275	1.86e-48	Mesenchymal stem cell	Acly
1.28e-52	0.292242	0.914	0.808	2e-48	Mesenchymal stem cell	Nedd4
1.82e-52	0.431743	0.614	0.444	2.83e-48	Mesenchymal stem cell	Insig1
2.84e-52	0.33884	0.755	0.62	4.43e-48	Mesenchymal stem cell	Nptn
3.29e-52	0.448747	0.457	0.304	5.13e-48	Mesenchymal stem cell	Slc7a1
1.11e-51	0.254928	0.332	0.186	1.73e-47	Mesenchymal stem cell	Sema3d
1.22e-51	0.339832	0.79	0.59	1.9e-47	Mesenchymal stem cell	Fbln5
2.34e-51	0.416342	0.532	0.371	3.64e-47	Mesenchymal stem cell	Pabpc4
3.14e-51	0.361433	0.743	0.582	4.89e-47	Mesenchymal stem cell	Pttg1ip
3.82e-51	0.44186	0.535	0.374	5.95e-47	Mesenchymal stem cell	Fosl1
1.31e-50	0.385262	0.624	0.469	2.05e-46	Mesenchymal stem cell	Arl8b
2.2e-50	0.437161	0.334	0.196	3.43e-46	Mesenchymal stem cell	Bcat1
2.44e-50	0.345028	0.822	0.653	3.8e-46	Mesenchymal stem cell	Col1a1
3.6e-50	0.362249	0.519	0.356	5.61e-46	Mesenchymal stem cell	Rab32
5.36e-50	-0.726065	0.861	0.879	8.35e-46	Mesenchymal stem cell	Junb
1.36e-49	0.412437	0.427	0.278	2.12e-45	Mesenchymal stem cell	Tollip
1.57e-49	0.424841	0.759	0.623	2.44e-45	Mesenchymal stem cell	Arhgdia
2.79e-49	-0.551786	0.881	0.907	4.35e-45	Mesenchymal stem cell	Mt-nd4
3.64e-49	0.392311	0.607	0.437	5.67e-45	Mesenchymal stem cell	LOC103689920
5.27e-49	0.329592	0.341	0.203	8.21e-45	Mesenchymal stem cell	Exoc5
5.94e-49	0.364161	0.655	0.492	9.25e-45	Mesenchymal stem cell	Fermt2
1.76e-48	0.366599	0.438	0.286	2.74e-44	Mesenchymal stem cell	Serinc5
6.57e-48	-0.921135	0.762	0.787	1.02e-43	Mesenchymal stem cell	Egr1
7.42e-48	-0.645662	0.873	0.858	1.16e-43	Mesenchymal stem cell	Zfp36l1
1.01e-47	0.396193	0.521	0.364	1.57e-43	Mesenchymal stem cell	Mapk6
1.1e-47	0.378397	0.519	0.361	1.71e-43	Mesenchymal stem cell	Mapk3
1.48e-47	0.374928	0.511	0.358	2.31e-43	Mesenchymal stem cell	Szrd1
2.94e-47	0.292308	0.948	0.868	4.58e-43	Mesenchymal stem cell	Calr
3.87e-47	-0.719502	0.358	0.488	6.02e-43	Mesenchymal stem cell	Crem
5.53e-47	0.314256	0.879	0.779	8.61e-43	Mesenchymal stem cell	Eef1g
8.53e-47	0.393194	0.567	0.407	1.33e-42	Mesenchymal stem cell	Tgif1
8.76e-47	0.266937	0.878	0.69	1.36e-42	Mesenchymal stem cell	Icam1
9.33e-47	0.3306	0.749	0.545	1.45e-42	Mesenchymal stem cell	Pdpn
1.23e-46	0.29149	0.449	0.292	1.91e-42	Mesenchymal stem cell	Dclk1
1.86e-46	0.351614	0.587	0.429	2.9e-42	Mesenchymal stem cell	LOC499235
1.99e-46	-0.503807	0.145	0.286	3.11e-42	Mesenchymal stem cell	Nr2f1
3.86e-46	0.307231	0.704	0.51	6.01e-42	Mesenchymal stem cell	Vcan
1.19e-45	0.314345	0.379	0.235	1.85e-41	Mesenchymal stem cell	Creb5
1.24e-45	0.332799	0.652	0.492	1.93e-41	Mesenchymal stem cell	Ddah2
1.41e-45	-0.46311	0.837	0.88	2.19e-41	Mesenchymal stem cell	H3f3c
2.27e-45	0.300514	0.271	0.149	3.54e-41	Mesenchymal stem cell	Afap1
2.71e-45	0.373063	0.433	0.283	4.23e-41	Mesenchymal stem cell	Cndp2
9.64e-45	0.321781	0.355	0.219	1.5e-40	Mesenchymal stem cell	Thbs3
1.17e-44	-0.979125	0.375	0.51	1.83e-40	Mesenchymal stem cell	Atf3
1.26e-44	0.412829	0.374	0.236	1.96e-40	Mesenchymal stem cell	Bdkrb2
1.98e-44	0.338093	0.569	0.419	3.08e-40	Mesenchymal stem cell	Dap
1.14e-43	-0.655571	0.204	0.344	1.77e-39	Mesenchymal stem cell	Cdkn1a
1.2e-43	0.535243	0.416	0.275	1.87e-39	Mesenchymal stem cell	Angptl4
1.23e-43	0.310605	0.523	0.365	1.92e-39	Mesenchymal stem cell	C1galt1
1.9e-43	0.330166	0.379	0.241	2.96e-39	Mesenchymal stem cell	Laptm4b
2.94e-43	0.393495	0.538	0.386	4.57e-39	Mesenchymal stem cell	Il4r
5.22e-43	0.419934	0.451	0.313	8.14e-39	Mesenchymal stem cell	Eif3b
7.03e-43	0.381599	0.566	0.416	1.09e-38	Mesenchymal stem cell	Marcksl1
7.84e-43	-0.594371	0.198	0.332	1.22e-38	Mesenchymal stem cell	Cd59
1.49e-42	0.351481	0.589	0.44	2.32e-38	Mesenchymal stem cell	Samd4b
1.53e-42	-0.731211	0.478	0.55	2.38e-38	Mesenchymal stem cell	Aebp1
7.02e-41	0.335326	0.653	0.502	1.09e-36	Mesenchymal stem cell	Tnfrsf1a
1.04e-40	0.32597	0.533	0.384	1.62e-36	Mesenchymal stem cell	St3gal1
1.33e-40	0.257502	0.317	0.188	2.07e-36	Mesenchymal stem cell	Triobp
1.5e-40	0.330747	0.802	0.62	2.34e-36	Mesenchymal stem cell	Hspb8
1.57e-40	-0.419032	0.143	0.27	2.44e-36	Mesenchymal stem cell	F2r
2.16e-40	-0.50835	0.178	0.307	3.36e-36	Mesenchymal stem cell	Hnrnpa2b1
3.21e-40	0.307483	0.537	0.393	4.99e-36	Mesenchymal stem cell	S100a13
8.78e-40	0.340124	0.443	0.298	1.37e-35	Mesenchymal stem cell	Has2
1.61e-39	0.319629	0.651	0.509	2.51e-35	Mesenchymal stem cell	Glud1
1.72e-39	0.328053	0.718	0.573	2.69e-35	Mesenchymal stem cell	Map7d1
3.54e-39	0.32627	0.435	0.297	5.52e-35	Mesenchymal stem cell	Zfp622
3.69e-39	0.355244	0.305	0.184	5.75e-35	Mesenchymal stem cell	Tubb3
3.82e-39	0.344492	0.423	0.293	5.95e-35	Mesenchymal stem cell	Wdr43
4.03e-39	0.270997	0.618	0.479	6.28e-35	Mesenchymal stem cell	Clint1
6.01e-39	0.323929	0.794	0.677	9.36e-35	Mesenchymal stem cell	Ybx3
8.47e-39	0.352564	0.524	0.377	1.32e-34	Mesenchymal stem cell	Slfn13
9e-39	-0.682099	0.977	0.888	1.4e-34	Mesenchymal stem cell	Cst3
1.34e-38	0.294972	0.323	0.198	2.09e-34	Mesenchymal stem cell	Bin1
1.74e-38	-1.03824	0.244	0.366	2.71e-34	Mesenchymal stem cell	Cdkn1c
2.3e-38	0.283506	0.828	0.695	3.58e-34	Mesenchymal stem cell	Klf9
2.69e-38	0.28062	0.701	0.562	4.19e-34	Mesenchymal stem cell	Ctsd
4.08e-38	0.43362	0.462	0.329	6.35e-34	Mesenchymal stem cell	Sbno2
5.41e-38	0.29915	0.77	0.593	8.43e-34	Mesenchymal stem cell	Hk2
5.82e-38	-0.366052	0.978	0.983	9.06e-34	Mesenchymal stem cell	LOC108352650
6.74e-38	0.320696	0.362	0.234	1.05e-33	Mesenchymal stem cell	Tspan5
8.36e-38	0.334801	0.483	0.347	1.3e-33	Mesenchymal stem cell	Smurf2
2.33e-37	0.280241	0.609	0.467	3.62e-33	Mesenchymal stem cell	Scand1
3.11e-37	0.300596	0.674	0.536	4.85e-33	Mesenchymal stem cell	Mtch1
3.43e-37	-0.829033	0.161	0.274	5.34e-33	Mesenchymal stem cell	Sh3bgrl3
5.39e-37	0.315976	0.409	0.279	8.4e-33	Mesenchymal stem cell	Ifngr2
5.8e-37	0.296991	0.309	0.192	9.03e-33	Mesenchymal stem cell	Sestd1
1.07e-36	0.336483	0.506	0.375	1.67e-32	Mesenchymal stem cell	Tnks1bp1
1.35e-36	0.327599	0.489	0.349	2.1e-32	Mesenchymal stem cell	Klhl21
2e-36	0.348289	0.507	0.373	3.12e-32	Mesenchymal stem cell	Nfkbib
2.35e-36	-0.349228	0.978	0.949	3.66e-32	Mesenchymal stem cell	Vim
2.69e-36	0.268656	0.461	0.324	4.2e-32	Mesenchymal stem cell	Pea15
3.05e-36	-0.450376	0.608	0.682	4.75e-32	Mesenchymal stem cell	Zbed5
3.66e-36	0.344017	0.356	0.231	5.7e-32	Mesenchymal stem cell	Cxxc5
3.88e-36	0.62154	0.706	0.594	6.04e-32	Mesenchymal stem cell	Mt2A
8.63e-36	0.279224	0.735	0.611	1.34e-31	Mesenchymal stem cell	Rac1
8.88e-36	-0.405574	0.923	0.93	1.38e-31	Mesenchymal stem cell	LOC100361854
1.19e-35	0.309125	0.458	0.323	1.85e-31	Mesenchymal stem cell	Numbl
1.71e-35	-0.486414	0.606	0.683	2.67e-31	Mesenchymal stem cell	Srsf3
2.77e-35	-0.508563	0.858	0.892	4.31e-31	Mesenchymal stem cell	Mt-nd2
6.94e-35	-0.484602	0.254	0.38	1.08e-30	Mesenchymal stem cell	Csrp2
7.36e-35	-0.55883	0.866	0.898	1.15e-30	Mesenchymal stem cell	Calm1
7.7e-35	0.313364	0.495	0.351	1.2e-30	Mesenchymal stem cell	Adamts2
1.02e-34	0.3035	0.373	0.252	1.59e-30	Mesenchymal stem cell	Aida
3.1e-34	-0.293983	0.977	0.962	4.82e-30	Mesenchymal stem cell	Rps27a.1
4.26e-34	0.250569	0.61	0.479	6.63e-30	Mesenchymal stem cell	Carhsp1
4.75e-34	0.362116	0.549	0.412	7.4e-30	Mesenchymal stem cell	Emc10
1.41e-33	0.327824	0.313	0.199	2.19e-29	Mesenchymal stem cell	S1pr2
2.43e-33	0.269545	0.663	0.536	3.79e-29	Mesenchymal stem cell	Septin2
3.04e-33	0.29904	0.311	0.196	4.73e-29	Mesenchymal stem cell	LOC100909595
3.57e-33	-0.559453	0.227	0.34	5.56e-29	Mesenchymal stem cell	Hmgn2
6.36e-33	-0.463341	0.443	0.54	9.9e-29	Mesenchymal stem cell	Gstp1
7.12e-33	0.307362	0.544	0.414	1.11e-28	Mesenchymal stem cell	Ywhag
9.57e-33	-0.557356	0.426	0.516	1.49e-28	Mesenchymal stem cell	Tpm3
1.24e-32	0.293601	0.434	0.301	1.93e-28	Mesenchymal stem cell	RGD1564664
1.89e-32	-0.486681	0.388	0.487	2.94e-28	Mesenchymal stem cell	Gas6
1.92e-32	-0.579177	0.515	0.608	2.99e-28	Mesenchymal stem cell	Rhob
1.99e-32	0.313326	0.552	0.429	3.09e-28	Mesenchymal stem cell	Abi1
2.05e-32	-0.610929	0.33	0.438	3.19e-28	Mesenchymal stem cell	Hexim1
3.08e-32	-0.272688	0.997	0.992	4.79e-28	Mesenchymal stem cell	B2m
3.19e-32	-0.367481	0.932	0.937	4.97e-28	Mesenchymal stem cell	Rps13
3.77e-32	-0.392846	0.199	0.32	5.87e-28	Mesenchymal stem cell	Nfil3
4.57e-32	-0.387014	0.744	0.792	7.11e-28	Mesenchymal stem cell	Cdc42
4.72e-32	0.28168	0.432	0.308	7.34e-28	Mesenchymal stem cell	Zfand3
6.13e-32	0.307157	0.278	0.171	9.54e-28	Mesenchymal stem cell	Hgs
1.97e-31	0.276704	0.478	0.348	3.08e-27	Mesenchymal stem cell	Dennd5a
2.1e-31	-0.518469	0.213	0.332	3.27e-27	Mesenchymal stem cell	Hist1h2bq
2.16e-31	0.271373	0.276	0.168	3.36e-27	Mesenchymal stem cell	Thbs2
2.22e-31	0.313702	0.467	0.341	3.46e-27	Mesenchymal stem cell	Nfkb2
2.28e-31	0.253238	0.669	0.518	3.55e-27	Mesenchymal stem cell	Tppp3
2.57e-31	0.262993	0.313	0.202	4.01e-27	Mesenchymal stem cell	Arf2
3.35e-31	-0.435158	0.291	0.407	5.21e-27	Mesenchymal stem cell	Ntrk2
3.42e-31	0.262091	0.672	0.524	5.32e-27	Mesenchymal stem cell	Fyn
3.44e-31	0.278266	0.463	0.333	5.35e-27	Mesenchymal stem cell	Mgat1
3.5e-31	0.280893	0.565	0.418	5.45e-27	Mesenchymal stem cell	Mfap2
3.66e-31	0.310276	0.36	0.245	5.7e-27	Mesenchymal stem cell	Gfpt1
5.43e-31	-0.289471	0.943	0.954	8.46e-27	Mesenchymal stem cell	Ddx5
7.45e-31	0.285365	0.588	0.438	1.16e-26	Mesenchymal stem cell	Man2b1
9.63e-31	-0.901149	0.285	0.387	1.5e-26	Mesenchymal stem cell	Cav1
9.75e-31	0.307767	0.431	0.308	1.52e-26	Mesenchymal stem cell	Ube2z
3.38e-30	0.29077	0.275	0.172	5.26e-26	Mesenchymal stem cell	Plxdc2
5.48e-30	-0.523779	0.182	0.289	8.53e-26	Mesenchymal stem cell	Rsrp1
7.78e-30	-0.9304	0.149	0.257	1.21e-25	Mesenchymal stem cell	Thbs4
9.69e-30	-0.651159	0.362	0.462	1.51e-25	Mesenchymal stem cell	Spry1
3.63e-29	0.300728	0.337	0.226	5.65e-25	Mesenchymal stem cell	Chpf
4.74e-29	0.255029	0.529	0.404	7.38e-25	Mesenchymal stem cell	RGD1310352
5.02e-29	0.305723	0.457	0.33	7.82e-25	Mesenchymal stem cell	Foxf1
5.63e-29	-0.378541	0.633	0.703	8.76e-25	Mesenchymal stem cell	Son
5.71e-29	-0.451118	0.201	0.309	8.89e-25	Mesenchymal stem cell	Pde4b
7.74e-29	0.314929	0.301	0.198	1.21e-24	Mesenchymal stem cell	Mmp23
9.98e-29	0.300679	0.705	0.583	1.55e-24	Mesenchymal stem cell	Slfn5
1.25e-28	0.295783	0.475	0.353	1.95e-24	Mesenchymal stem cell	Sec61a1
1.27e-28	0.271864	0.898	0.777	1.98e-24	Mesenchymal stem cell	Ier3
2.02e-28	0.307823	0.613	0.481	3.15e-24	Mesenchymal stem cell	Jak2
3.66e-28	0.253073	0.502	0.377	5.7e-24	Mesenchymal stem cell	Txndc5
4.56e-28	-0.360806	0.372	0.486	7.1e-24	Mesenchymal stem cell	Ly6e
5.1e-28	0.264477	0.338	0.228	7.94e-24	Mesenchymal stem cell	Ccm2
5.2e-28	-0.60568	0.803	0.828	8.1e-24	Mesenchymal stem cell	Zfp36
5.37e-28	-0.437462	0.168	0.272	8.37e-24	Mesenchymal stem cell	B3gnt2
1.08e-27	0.273114	0.411	0.3	1.69e-23	Mesenchymal stem cell	Cnih1
1.58e-27	0.265151	0.418	0.299	2.47e-23	Mesenchymal stem cell	Efemp2
2.03e-27	0.327662	0.396	0.286	3.15e-23	Mesenchymal stem cell	Creb3l1
5.01e-27	0.268265	0.363	0.254	7.81e-23	Mesenchymal stem cell	LOC294154
5.15e-27	0.267824	0.44	0.321	8.02e-23	Mesenchymal stem cell	Wbp1l
5.99e-27	-0.665	0.342	0.434	9.34e-23	Mesenchymal stem cell	Hmgb2
6.08e-27	0.269305	0.788	0.697	9.47e-23	Mesenchymal stem cell	Anxa2
6.54e-27	0.276992	0.271	0.173	1.02e-22	Mesenchymal stem cell	Zfp385a
1.43e-26	-0.483675	0.227	0.328	2.23e-22	Mesenchymal stem cell	Anxa11
2.85e-26	0.278014	0.302	0.202	4.43e-22	Mesenchymal stem cell	Inpp5a
3.29e-26	0.257715	0.309	0.208	5.12e-22	Mesenchymal stem cell	Nploc4
4.22e-26	-0.712571	0.605	0.613	6.57e-22	Mesenchymal stem cell	Igf1
5.1e-26	-0.422513	0.189	0.289	7.94e-22	Mesenchymal stem cell	Pdcd4
5.55e-26	-0.476669	0.179	0.274	8.65e-22	Mesenchymal stem cell	LOC108349594
9.65e-26	-0.318577	0.943	0.935	1.5e-21	Mesenchymal stem cell	Hsp90ab1
1.23e-25	-0.426317	0.173	0.273	1.91e-21	Mesenchymal stem cell	Col18a1
1.48e-25	0.27344	0.555	0.441	2.3e-21	Mesenchymal stem cell	LOC100362453
2.06e-25	-0.431679	0.636	0.693	3.21e-21	Mesenchymal stem cell	LOC108348112
2.13e-25	0.250099	0.554	0.427	3.32e-21	Mesenchymal stem cell	Ppic
2.4e-25	0.251752	0.63	0.512	3.73e-21	Mesenchymal stem cell	Zc3h12a
3.37e-25	0.256168	0.414	0.301	5.26e-21	Mesenchymal stem cell	Pxn
3.99e-25	-0.461749	0.469	0.55	6.22e-21	Mesenchymal stem cell	Pcna
9.96e-25	0.258802	0.446	0.337	1.55e-20	Mesenchymal stem cell	Fkbp11
1.56e-24	-0.515223	0.417	0.497	2.43e-20	Mesenchymal stem cell	Mfge8
1.68e-24	0.270101	0.267	0.175	2.61e-20	Mesenchymal stem cell	Aars
3.49e-24	-0.405481	0.94	0.955	5.43e-20	Mesenchymal stem cell	Mt-atp6
4.91e-24	-0.747246	0.351	0.442	7.64e-20	Mesenchymal stem cell	Gadd45g
1.06e-23	-0.396359	0.622	0.672	1.64e-19	Mesenchymal stem cell	LOC100909712
5.58e-23	-0.600753	0.245	0.334	8.69e-19	Mesenchymal stem cell	Bst2
6.69e-23	-0.472153	0.338	0.423	1.04e-18	Mesenchymal stem cell	Mt-nd4l
7.87e-23	0.270927	0.451	0.345	1.23e-18	Mesenchymal stem cell	Gatad2a
1.18e-22	-0.485996	0.233	0.32	1.85e-18	Mesenchymal stem cell	Prpf4b
1.51e-22	-0.610497	0.361	0.444	2.35e-18	Mesenchymal stem cell	Ckb
3.15e-22	-0.386316	0.207	0.298	4.9e-18	Mesenchymal stem cell	Mettl7a
4.95e-22	-0.286042	0.875	0.872	7.71e-18	Mesenchymal stem cell	Rpl22l1
1.03e-21	-0.277551	0.949	0.964	1.6e-17	Mesenchymal stem cell	Mt-co2
2.25e-21	0.286014	0.559	0.453	3.5e-17	Mesenchymal stem cell	Gja1
2.4e-21	-0.445319	0.284	0.367	3.74e-17	Mesenchymal stem cell	LOC108349189
5.89e-21	0.256963	0.598	0.494	9.17e-17	Mesenchymal stem cell	Nr1d2
1.99e-20	0.333769	0.412	0.315	3.11e-16	Mesenchymal stem cell	Twist2
2.12e-20	0.252444	0.506	0.406	3.29e-16	Mesenchymal stem cell	Lasp1
3.36e-20	-0.64446	0.678	0.718	5.24e-16	Mesenchymal stem cell	Dusp1
3.66e-20	-0.633175	0.47	0.527	5.7e-16	Mesenchymal stem cell	Tax1bp1
6.14e-20	-0.387693	0.641	0.685	9.56e-16	Mesenchymal stem cell	Clec2g
1.01e-19	-0.306701	0.949	0.953	1.57e-15	Mesenchymal stem cell	Itm2b
2.39e-19	-0.336031	0.748	0.812	3.72e-15	Mesenchymal stem cell	Actb
3.03e-19	-0.328412	0.226	0.31	4.72e-15	Mesenchymal stem cell	Tcf4
3.21e-19	-0.36754	0.702	0.733	5e-15	Mesenchymal stem cell	Ppia
4.06e-19	0.314157	0.668	0.573	6.33e-15	Mesenchymal stem cell	Slfn2
5.32e-19	0.296002	0.48	0.385	8.28e-15	Mesenchymal stem cell	Spsb1
5.81e-19	0.250193	0.4	0.303	9.04e-15	Mesenchymal stem cell	Ano6
1e-18	-0.400995	0.362	0.434	1.56e-14	Mesenchymal stem cell	Oaz1
1.49e-18	-0.374367	0.397	0.468	2.33e-14	Mesenchymal stem cell	Kmt2e
2.94e-18	0.279194	0.469	0.375	4.58e-14	Mesenchymal stem cell	Prrc2a
3.88e-18	-0.402733	0.394	0.464	6.04e-14	Mesenchymal stem cell	Mt-nd5
4.44e-18	-0.351006	0.628	0.675	6.91e-14	Mesenchymal stem cell	Mt-nd3
5.61e-18	-0.645177	0.761	0.691	8.73e-14	Mesenchymal stem cell	Abca8a
1.02e-17	-0.381138	0.432	0.495	1.59e-13	Mesenchymal stem cell	Amd1
1.31e-17	-1.57859	0.449	0.473	2.03e-13	Mesenchymal stem cell	Apoe
1.84e-17	-0.99531	0.233	0.306	2.87e-13	Mesenchymal stem cell	Tm4sf1
2.4e-17	-0.49894	0.754	0.725	3.73e-13	Mesenchymal stem cell	Cebpd
1.33e-16	-0.514358	0.365	0.427	2.08e-12	Mesenchymal stem cell	Rhoj
1.34e-16	-0.319695	0.716	0.735	2.08e-12	Mesenchymal stem cell	Pnrc1
1.87e-16	-0.416642	0.243	0.318	2.91e-12	Mesenchymal stem cell	Crip2
3.61e-16	-0.339895	0.196	0.271	5.62e-12	Mesenchymal stem cell	Cd274
7.73e-16	-0.367574	0.193	0.269	1.2e-11	Mesenchymal stem cell	Steap4
9.03e-16	-0.54809	0.925	0.864	1.41e-11	Mesenchymal stem cell	Lmna
1.16e-15	-0.2886	0.926	0.904	1.81e-11	Mesenchymal stem cell	Rpl36a
1.43e-15	-0.316802	0.341	0.405	2.22e-11	Mesenchymal stem cell	Top1
3.44e-15	-0.643933	0.244	0.31	5.36e-11	Mesenchymal stem cell	Adamts4
3.57e-15	-0.343928	0.322	0.391	5.56e-11	Mesenchymal stem cell	Srrm1
3.68e-15	-0.609239	0.297	0.366	5.73e-11	Mesenchymal stem cell	Prdx5
8.68e-15	-0.383226	0.203	0.273	1.35e-10	Mesenchymal stem cell	Map1b
9.18e-15	-0.405741	0.306	0.369	1.43e-10	Mesenchymal stem cell	Calm2.1
1.52e-14	-0.319457	0.557	0.575	2.37e-10	Mesenchymal stem cell	Cd302
2.19e-14	-0.415969	0.217	0.283	3.42e-10	Mesenchymal stem cell	Tiparp
2.23e-14	-0.512214	0.249	0.317	3.48e-10	Mesenchymal stem cell	S100b
3.23e-14	-0.304002	0.218	0.286	5.03e-10	Mesenchymal stem cell	Rtraf
3.61e-14	-0.482913	0.459	0.51	5.63e-10	Mesenchymal stem cell	Phlda1
4.38e-14	-0.415898	0.232	0.297	6.82e-10	Mesenchymal stem cell	Tgfb1
4.71e-14	-0.603912	0.343	0.398	7.34e-10	Mesenchymal stem cell	Csrp1
1.35e-13	-0.353151	0.204	0.267	2.1e-09	Mesenchymal stem cell	Srsf5
1.39e-13	-0.250594	0.191	0.26	2.16e-09	Mesenchymal stem cell	Gm2a
1.76e-13	-0.385074	0.316	0.38	2.75e-09	Mesenchymal stem cell	Mt-atp8
1.86e-13	-0.301952	0.315	0.382	2.9e-09	Mesenchymal stem cell	Pgrmc1
1.91e-13	-0.828519	0.307	0.362	2.98e-09	Mesenchymal stem cell	Tfpi2
3.72e-13	-0.30667	0.569	0.601	5.79e-09	Mesenchymal stem cell	Anxa5
4.03e-13	-0.382422	0.791	0.786	6.28e-09	Mesenchymal stem cell	Dnaja1
4.96e-13	-0.308218	0.247	0.312	7.73e-09	Mesenchymal stem cell	Tnrc6b
1.03e-12	-0.306743	0.283	0.343	1.6e-08	Mesenchymal stem cell	Morf4l1
1.79e-12	-0.399756	0.272	0.329	2.79e-08	Mesenchymal stem cell	Gpnmb
3.85e-12	-0.270773	0.291	0.358	6e-08	Mesenchymal stem cell	Arid5a
5.06e-12	-0.320959	0.297	0.358	7.88e-08	Mesenchymal stem cell	Rsrc2
6.51e-12	-0.366514	0.445	0.482	1.01e-07	Mesenchymal stem cell	Sec62
1.08e-11	-0.429725	0.206	0.264	1.68e-07	Mesenchymal stem cell	Sec11c
1.33e-11	-0.334154	0.275	0.335	2.08e-07	Mesenchymal stem cell	Clk1
1.73e-11	-0.523994	0.288	0.334	2.69e-07	Mesenchymal stem cell	Cox17
1.93e-11	-0.3892	0.334	0.386	3e-07	Mesenchymal stem cell	Adamts1
3.19e-11	-0.435479	0.469	0.504	4.97e-07	Mesenchymal stem cell	Cyba
3.35e-11	-0.318419	0.418	0.465	5.22e-07	Mesenchymal stem cell	Sertad1
4.01e-11	-0.271565	0.655	0.68	6.24e-07	Mesenchymal stem cell	Srsf2
4.34e-11	-0.280649	0.245	0.303	6.75e-07	Mesenchymal stem cell	Pik3r1
5.46e-11	-0.295326	0.914	0.902	8.51e-07	Mesenchymal stem cell	Rpl12
6.21e-11	-0.664223	0.433	0.454	9.67e-07	Mesenchymal stem cell	Lpl
1.37e-10	-0.27376	0.585	0.614	2.14e-06	Mesenchymal stem cell	Eif4a2
1.72e-10	-0.270915	0.94	0.949	2.68e-06	Mesenchymal stem cell	Mt-cyb
4.74e-10	-0.318775	0.529	0.566	7.39e-06	Mesenchymal stem cell	Clic1
9.04e-10	-0.500582	0.92	0.853	1.41e-05	Mesenchymal stem cell	Fosb
1.76e-09	-0.330078	0.401	0.442	2.74e-05	Mesenchymal stem cell	Cox7b
3.23e-09	-0.268581	0.264	0.31	5.03e-05	Mesenchymal stem cell	Nol7
4.59e-09	-0.598412	0.907	0.867	7.15e-05	Mesenchymal stem cell	Cd9
7.8e-09	-0.257429	0.521	0.549	0.00012155	Mesenchymal stem cell	Nfat5
7.99e-09	-0.284883	0.616	0.634	0.000124519	Mesenchymal stem cell	Ubl5
8.14e-09	-0.253326	0.211	0.263	0.00012674	Mesenchymal stem cell	Pten
8.2e-09	-0.383899	0.321	0.359	0.000127717	Mesenchymal stem cell	LOC100910790
8.45e-09	-0.276207	0.336	0.377	0.000131625	Mesenchymal stem cell	Rab5if
8.62e-09	-0.290183	0.475	0.504	0.000134201	Mesenchymal stem cell	Abi3bp
1.36e-08	-0.262455	0.24	0.291	0.000211728	Mesenchymal stem cell	Arl5b
2.34e-08	-0.25704	0.568	0.585	0.000363798	Mesenchymal stem cell	Sfr1
2.93e-08	-0.293603	0.258	0.301	0.000455761	Mesenchymal stem cell	LOC100360828
3.91e-08	-0.406704	0.47	0.51	0.000609526	Mesenchymal stem cell	Cited2
5.5e-08	-0.265781	0.311	0.356	0.000857085	Mesenchymal stem cell	Ppp1r12a
5.78e-08	-0.274313	0.613	0.636	0.00089967	Mesenchymal stem cell	Tob1
6.38e-08	-0.427464	0.279	0.319	0.0009941	Mesenchymal stem cell	Tsc22d3
9.09e-08	-0.26556	0.713	0.734	0.00141643	Mesenchymal stem cell	Zfp36l2
1.53e-07	-0.304933	0.314	0.349	0.0023799	Mesenchymal stem cell	Syf2
2.23e-07	-0.580466	0.681	0.674	0.00347128	Mesenchymal stem cell	Dstn
2.75e-07	-0.256993	0.332	0.368	0.00428713	Mesenchymal stem cell	Nucks1
3.42e-07	-0.267779	0.274	0.321	0.00532392	Mesenchymal stem cell	Lox
4.03e-07	-0.827324	0.471	0.49	0.0062812	Mesenchymal stem cell	Ptgs2
5.17e-07	-0.382851	0.346	0.378	0.00805072	Mesenchymal stem cell	Ddit3
5.8e-07	-0.273276	0.836	0.834	0.00903351	Mesenchymal stem cell	Dynll1
6.57e-07	-0.303049	0.603	0.614	0.0102405	Mesenchymal stem cell	Ost4
1.36e-06	-0.338758	0.835	0.806	0.0211341	Mesenchymal stem cell	RT1-CE10
1.56e-06	-0.273822	0.418	0.446	0.0243665	Mesenchymal stem cell	Alyref
2.09e-06	-0.639932	0.602	0.613	0.0324877	Mesenchymal stem cell	Hspa1b
5.32e-06	-0.29806	0.255	0.29	0.0829222	Mesenchymal stem cell	Calm2
6.53e-06	-0.577749	0.225	0.262	0.101775	Mesenchymal stem cell	Rgcc
8.01e-06	-0.433648	0.642	0.585	0.124745	Mesenchymal stem cell	Srpx
8.12e-06	-0.297989	0.564	0.569	0.126453	Mesenchymal stem cell	Sub1
1.45e-05	-0.256945	0.217	0.251	0.225943	Mesenchymal stem cell	Slc44a1
2.09e-05	-0.348007	0.59	0.558	0.325706	Mesenchymal stem cell	Ogn
3.07e-05	-0.479912	0.826	0.694	0.47876	Mesenchymal stem cell	Sparcl1
9.63e-05	-0.493285	0.821	0.797	1	Mesenchymal stem cell	Sat1
0.000254287	-0.254441	0.255	0.282	1	Mesenchymal stem cell	Ostf1
0.000295813	-0.295581	0.608	0.574	1	Mesenchymal stem cell	Gsta1
0.000297469	-0.294962	0.314	0.339	1	Mesenchymal stem cell	Idi1
0.00032029	-0.939271	0.577	0.525	1	Mesenchymal stem cell	Il6
0.000342807	-0.252455	0.517	0.512	1	Mesenchymal stem cell	Col4a1
0.000688077	-0.251015	0.563	0.561	1	Mesenchymal stem cell	Ssr4
0.000755424	-0.277709	0.399	0.42	1	Mesenchymal stem cell	Dnajb1
0.000790842	-0.278775	0.562	0.556	1	Mesenchymal stem cell	Sptbn1
0.000917112	-0.309273	0.4	0.346	1	Mesenchymal stem cell	Nudt4
0.00217342	-0.258969	0.321	0.343	1	Mesenchymal stem cell	Ints6
0.00280642	-0.397639	0.282	0.243	1	Mesenchymal stem cell	Fabp5
0.00301796	-0.29341	0.439	0.442	1	Mesenchymal stem cell	Tubb2a
0.0035278	-0.279564	0.752	0.714	1	Mesenchymal stem cell	Gpx1
0.00680871	-0.292755	0.914	0.72	1	Mesenchymal stem cell	Igfbp4
0.00751812	-0.414865	0.383	0.397	1	Mesenchymal stem cell	Secisbp2l
0	2.21963	0.691	0.25	0	Mesenchymal stem cell	Mmp3
0	1.30372	0.815	0.339	0	Mesenchymal stem cell	Ptges
0	1.27322	0.994	0.622	0	Mesenchymal stem cell	Pltp
0	1.18713	1	0.764	0	Mesenchymal stem cell	Fn1
0	1.10986	0.984	0.576	0	Mesenchymal stem cell	Fndc1
0	1.06602	0.841	0.422	0	Mesenchymal stem cell	Insig1
0	1.02733	0.985	0.609	0	Mesenchymal stem cell	Htra1
0	0.964893	0.998	0.655	0	Mesenchymal stem cell	Gfpt2
0	0.963311	0.914	0.424	0	Mesenchymal stem cell	Gpc3
0	0.643975	0.393	0.086	0	Mesenchymal stem cell	Slc7a8
0	0.565454	0.284	0.03	0	Mesenchymal stem cell	Cntn1
1.88e-301	1.19933	0.905	0.518	2.93e-297	Mesenchymal stem cell	Csf1
1.85e-298	0.73144	0.439	0.109	2.88e-294	Mesenchymal stem cell	Cpz
1.81e-295	0.88655	0.965	0.549	2.82e-291	Mesenchymal stem cell	Srpx
3.56e-286	0.796723	0.586	0.197	5.54e-282	Mesenchymal stem cell	Igsf10
1.98e-283	0.752514	0.66	0.246	3.08e-279	Mesenchymal stem cell	AABR07049085.1
8.72e-271	1.4112	0.583	0.209	1.36e-266	Mesenchymal stem cell	Postn
6.36e-270	0.978069	0.835	0.428	9.91e-266	Mesenchymal stem cell	Apoe
4.55e-269	0.84351	0.989	0.639	7.09e-265	Mesenchymal stem cell	PCOLCE2
2.47e-262	0.88561	0.735	0.323	3.85e-258	Mesenchymal stem cell	Dusp10
5.41e-256	0.662075	1	0.824	8.42e-252	Mesenchymal stem cell	App
2.08e-252	0.739106	0.888	0.456	3.23e-248	Mesenchymal stem cell	Lrrn4cl
3.61e-250	0.770239	0.684	0.28	5.62e-246	Mesenchymal stem cell	Gpnmb
1.37e-245	0.726643	0.622	0.232	2.14e-241	Mesenchymal stem cell	Rarres1
3.41e-245	0.773233	0.993	0.804	5.31e-241	Mesenchymal stem cell	Lgals3
7.11e-245	0.795947	0.868	0.466	1.11e-240	Mesenchymal stem cell	Vasn
1.38e-243	1.31633	0.809	0.424	2.15e-239	Mesenchymal stem cell	Ptx3
1.7e-239	0.855892	0.984	0.706	2.65e-235	Mesenchymal stem cell	Uap1
8.82e-239	0.743941	0.908	0.499	1.37e-234	Mesenchymal stem cell	Aebp1
6.3e-236	0.788461	0.96	0.683	9.81e-232	Mesenchymal stem cell	Klf9
1.92e-235	0.802436	0.99	0.743	2.99e-231	Mesenchymal stem cell	Ecm1
1.86e-234	0.876774	0.878	0.51	2.89e-230	Mesenchymal stem cell	Sash1
1.02e-231	0.818555	0.802	0.416	1.59e-227	Mesenchymal stem cell	Gstm1
2.81e-229	0.761309	0.926	0.529	4.37e-225	Mesenchymal stem cell	Pdpn
1.12e-226	0.781523	0.869	0.473	1.74e-222	Mesenchymal stem cell	Metrnl
2.14e-225	0.728369	0.994	0.703	3.33e-221	Mesenchymal stem cell	Mmp2
2.64e-224	0.756832	0.631	0.263	4.11e-220	Mesenchymal stem cell	Gnpnat1
1.37e-223	0.758043	0.681	0.298	2.13e-219	Mesenchymal stem cell	Rassf5
3.45e-223	0.7085	0.933	0.536	5.37e-219	Mesenchymal stem cell	Scara5
2.61e-221	0.900134	0.851	0.48	4.06e-217	Mesenchymal stem cell	Plat
6.61e-221	0.702201	0.943	0.632	1.03e-216	Mesenchymal stem cell	Scpep1
7.64e-216	0.861297	0.995	0.737	1.19e-211	Mesenchymal stem cell	Tnfaip6
8.48e-215	0.668772	0.737	0.346	1.32e-210	Mesenchymal stem cell	Scara3
4.11e-214	0.724562	0.989	0.678	6.4e-210	Mesenchymal stem cell	Ugdh
2.72e-213	0.710718	0.999	0.881	4.24e-209	Mesenchymal stem cell	Anxa1
1.23e-209	0.715224	0.9	0.52	1.92e-205	Mesenchymal stem cell	Atp8b1
1.52e-199	0.557823	0.543	0.207	2.37e-195	Mesenchymal stem cell	Tek
2.26e-197	0.663795	0.901	0.536	3.52e-193	Mesenchymal stem cell	Fkbp9
1.72e-193	0.686143	0.996	0.748	2.67e-189	Mesenchymal stem cell	Plpp3
4.56e-193	0.596794	0.541	0.212	7.1e-189	Mesenchymal stem cell	Col4a5
2.63e-192	0.729659	0.807	0.453	4.09e-188	Mesenchymal stem cell	Ugp2
1.82e-189	0.553179	0.689	0.31	2.83e-185	Mesenchymal stem cell	Anpep
7.25e-188	0.650076	0.656	0.296	1.13e-183	Mesenchymal stem cell	Irak3
1.64e-187	0.649893	0.788	0.4	2.56e-183	Mesenchymal stem cell	Tnfaip2
1.49e-185	0.78765	0.877	0.551	2.32e-181	Mesenchymal stem cell	Slfn2
2.9e-184	0.620702	0.971	0.646	4.52e-180	Mesenchymal stem cell	Plac9
7.41e-182	0.631412	0.925	0.578	1.15e-177	Mesenchymal stem cell	Fbln5
2.29e-180	0.552674	0.335	0.096	3.57e-176	Mesenchymal stem cell	Gja4
5.74e-180	0.564557	0.482	0.182	8.95e-176	Mesenchymal stem cell	S1pr2
2.96e-179	1.06569	0.733	0.399	4.61e-175	Mesenchymal stem cell	Adm
4.01e-179	0.545723	0.388	0.125	6.24e-175	Mesenchymal stem cell	Il13ra2
9.46e-179	0.530715	0.998	0.921	1.47e-174	Mesenchymal stem cell	S100a10
9.34e-177	0.602405	0.768	0.398	1.45e-172	Mesenchymal stem cell	Mfap2
7.32e-172	0.640438	0.631	0.291	1.14e-167	Mesenchymal stem cell	Twist2
1.9e-171	0.564581	0.652	0.307	2.96e-167	Mesenchymal stem cell	Tpst1
2.21e-169	0.560133	0.41	0.141	3.45e-165	Mesenchymal stem cell	Gdf10
4.4e-169	0.429242	0.33	0.099	6.85e-165	Mesenchymal stem cell	Lsamp
7.86e-168	0.665187	0.945	0.661	1.22e-163	Mesenchymal stem cell	Nfkb1
1.36e-167	0.625232	0.784	0.414	2.12e-163	Mesenchymal stem cell	Lpl
1.01e-166	0.686448	0.825	0.487	1.58e-162	Mesenchymal stem cell	Snx18
2.42e-164	0.68922	0.971	0.682	3.77e-160	Mesenchymal stem cell	Errfi1
4.49e-160	0.570369	0.786	0.423	7e-156	Mesenchymal stem cell	Ebf1
3.48e-158	0.554657	0.695	0.349	5.42e-154	Mesenchymal stem cell	Stam
8.46e-158	0.617032	0.937	0.61	1.32e-153	Mesenchymal stem cell	Pcolce
3.01e-157	0.545533	0.687	0.335	4.69e-153	Mesenchymal stem cell	Tmeff2
6.34e-156	0.451575	0.994	0.716	9.88e-152	Mesenchymal stem cell	Mfap5
3.9e-155	0.535615	0.997	0.844	6.08e-151	Mesenchymal stem cell	Cebpb
9.75e-155	0.679743	0.989	0.79	1.52e-150	Mesenchymal stem cell	Emp1
9.16e-154	0.634311	0.633	0.312	1.43e-149	Mesenchymal stem cell	Foxf1
1.9e-153	0.727472	0.96	0.662	2.96e-149	Mesenchymal stem cell	Hmox1
5.36e-153	0.556008	0.79	0.43	8.34e-149	Mesenchymal stem cell	Sema3c
2.94e-152	0.48422	0.649	0.31	4.57e-148	Mesenchymal stem cell	Galnt16
3.95e-151	0.508617	0.764	0.403	6.15e-147	Mesenchymal stem cell	Prss23
2.54e-150	0.531147	0.983	0.677	3.95e-146	Mesenchymal stem cell	Cpq
3.44e-150	0.515287	0.769	0.421	5.36e-146	Mesenchymal stem cell	Man2b1
3.61e-150	0.469447	0.863	0.496	5.63e-146	Mesenchymal stem cell	Nbl1
3.75e-150	0.509829	0.373	0.13	5.84e-146	Mesenchymal stem cell	Apcdd1
1.58e-148	0.498934	0.508	0.22	2.46e-144	Mesenchymal stem cell	Tspan5
2.44e-148	0.576307	0.763	0.422	3.8e-144	Mesenchymal stem cell	LOC103689920
5.38e-147	0.863803	0.876	0.618	8.38e-143	Mesenchymal stem cell	Ccn1
2.27e-146	0.504949	1	0.714	3.53e-142	Mesenchymal stem cell	Igfbp4
5.49e-146	0.536778	0.614	0.291	8.55e-142	Mesenchymal stem cell	Vegfd
8.22e-146	0.501893	0.614	0.294	1.28e-141	Mesenchymal stem cell	Ddr2
3.79e-145	0.61142	0.632	0.319	5.91e-141	Mesenchymal stem cell	Cdkn1c
7.65e-144	0.500984	0.44	0.17	1.19e-139	Mesenchymal stem cell	Grem2
1.13e-143	0.529298	0.869	0.519	1.76e-139	Mesenchymal stem cell	B4galt5
1.22e-143	0.586504	0.918	0.58	1.91e-139	Mesenchymal stem cell	Hk2
1.3e-143	0.355985	0.946	0.58	2.02e-139	Mesenchymal stem cell	Pi16
1.9e-142	0.736393	0.675	0.364	2.96e-138	Mesenchymal stem cell	Spsb1
3.73e-141	0.523645	0.606	0.29	5.8e-137	Mesenchymal stem cell	Mmp14
1.4e-140	0.450721	0.703	0.357	2.18e-136	Mesenchymal stem cell	Crabp1
2.71e-140	0.536558	0.697	0.368	4.22e-136	Mesenchymal stem cell	St3gal1
6.55e-140	0.492669	0.995	0.734	1.02e-135	Mesenchymal stem cell	Serping1
1.62e-139	0.54083	0.508	0.223	2.53e-135	Mesenchymal stem cell	Bdkrb2
2.71e-139	0.561423	0.839	0.525	4.22e-135	Mesenchymal stem cell	Ptp4a1
2.29e-138	0.449941	0.341	0.117	3.56e-134	Mesenchymal stem cell	Cpxm1
1.87e-137	0.473623	0.982	0.71	2.91e-133	Mesenchymal stem cell	Rarres2
3.77e-137	0.409521	0.478	0.201	5.87e-133	Mesenchymal stem cell	Gstm7
1.28e-136	0.603742	0.27	0.081	1.99e-132	Mesenchymal stem cell	Sfrp4
3.4e-136	0.548871	0.705	0.383	5.3e-132	Mesenchymal stem cell	Sowahc
8.7e-136	0.580413	0.999	0.915	1.36e-131	Mesenchymal stem cell	Cxcl1
1.27e-135	0.47829	1	0.734	1.98e-131	Mesenchymal stem cell	C1s
1.44e-135	0.581085	0.608	0.308	2.24e-131	Mesenchymal stem cell	Cdc42ep4
4.1e-135	0.454602	0.788	0.428	6.39e-131	Mesenchymal stem cell	LOC100911932
8.39e-135	0.547475	0.751	0.438	1.31e-130	Mesenchymal stem cell	Chic2
1.68e-134	0.422446	0.409	0.16	2.62e-130	Mesenchymal stem cell	Gaa
1.72e-134	0.441424	0.998	0.821	2.67e-130	Mesenchymal stem cell	Timp2
4.85e-134	0.569214	0.788	0.48	7.55e-130	Mesenchymal stem cell	Fermt2
6.2e-134	0.517418	0.854	0.514	9.65e-130	Mesenchymal stem cell	Pvr
1.65e-133	0.508143	0.996	0.728	2.57e-129	Mesenchymal stem cell	Lrp1
3.74e-131	0.573626	0.501	0.224	5.82e-127	Mesenchymal stem cell	Flnc
4.13e-131	0.467504	0.5	0.222	6.44e-127	Mesenchymal stem cell	Man2b2
6.48e-131	0.596104	0.61	0.314	1.01e-126	Mesenchymal stem cell	Klf3
1.03e-130	0.392075	1	0.961	1.61e-126	Mesenchymal stem cell	S100a6
3.41e-130	0.477003	0.999	0.824	5.31e-126	Mesenchymal stem cell	Ctsl
3.75e-130	0.442899	0.593	0.287	5.84e-126	Mesenchymal stem cell	Hexa
6.13e-129	0.347054	0.286	0.091	9.54e-125	Mesenchymal stem cell	Npas2
1.25e-128	0.454353	0.908	0.585	1.95e-124	Mesenchymal stem cell	Fcgrt
2.48e-128	0.502702	0.567	0.274	3.86e-124	Mesenchymal stem cell	Serinc5
4.97e-128	0.484049	0.383	0.15	7.74e-124	Mesenchymal stem cell	Nab2
6.93e-126	0.479017	0.96	0.653	1.08e-121	Mesenchymal stem cell	Col6a2
1.24e-123	0.461295	0.892	0.555	1.93e-119	Mesenchymal stem cell	Ctsk
2.24e-122	0.486037	0.925	0.61	3.49e-118	Mesenchymal stem cell	Hspb8
2.24e-121	-2.30908	0.474	0.639	3.5e-117	Mesenchymal stem cell	Jun
2.48e-121	0.487152	0.803	0.488	3.86e-117	Mesenchymal stem cell	Tnfrsf1a
7.72e-121	0.385816	0.627	0.313	1.2e-116	Mesenchymal stem cell	Sbno2
8.06e-121	0.465403	0.704	0.384	1.26e-116	Mesenchymal stem cell	Itm2a
[truncated: 22,087 more rows]

## Sheet: Table S2
Supplementary Table 2. Phase-specific related genes
S phase	G2/M phase
Mcm5	Hmgb2
Pcna	Cdk1
Tyms	Nusap1
Fen1	Ube2c
Mcm2	Birc5
Mcm4	Tpx2
Rrm1	Top2a
Ung	Ndc80
Gins2	Cks2
Mcm6	Nuf2
Cdca7	Cks1b
Dtl	Mki67
Prim1	Tmpo
Uhrf1	Cenpf
Rfc2	Tacc3
Rpa2	Smc4
Nasp	Ckap2l
Rad51ap1	Ckap2
Gmnn	Aurkb
Wdr76	Bub1
Slbp	kif11
Ccne2	Anp32e
Ubr7	Tubb4b
Pold3	Gtse1
Msh2	Kif20b
Atad2	Hjurp
Rad51	Cdca3
Rrm2	Cdc20
Cdc45	Ttk
Cdc6	Cdc25c
Tipin	Kif2c
Dscc1	Rangap1
Blm	Ncapd2
Casp8ap2	Dlgap5
Usp1	Cdca2
Clspn	Cdca8
Pola1	Ect2
Chaf1b	Kif23
Brip1	Hmmr
	Aurka
	Psrc1
	Anln
	Ckap5
	Cenpe
	Ctcf
	Nek2
	G2e3
	Gas2l3
	Cbx5
	Cenpa

## Sheet: Table S3
Supplementary Table 3.Cell cycle distribution
Barcode	Cluster	Phase
Case_AACAACCCATAACAGA-1	Endothelial cell	S
Case_AATCGTGCATTGAAGA-1	Endothelial cell	G2M
Case_ACCTGTCAGTCTAGAA-1	Endothelial cell	G1
Case_ACGTCCTCAGAAGCGT-1	Endothelial cell	G2M
Case_ACTACGACAAGAGGTC-1	Endothelial cell	G2M
Case_AGAGCCCGTGTTACAC-1	Endothelial cell	G1
Case_AGATGCTTCCTCTAAT-1	Endothelial cell	S
Case_AGCATCAAGCGTCAAG-1	Endothelial cell	S
Case_AGGGAGTTCGTTCAGA-1	Endothelial cell	G1
Case_ATTCTACTCTGCATGA-1	Endothelial cell	G1
Case_CATTTCAGTCTTGGTA-1	Endothelial cell	S
Case_CCTACGTCATATACCG-1	Endothelial cell	G1
Case_CTCGAGGAGTACGTCT-1	Endothelial cell	G2M
Case_CTGGACGAGGGACAGG-1	Endothelial cell	S
Case_CTGTGGGAGCGTCTCG-1	Endothelial cell	G1
Case_GAACTGTCAACCCGCA-1	Endothelial cell	G1
Case_GAAGAATGTCACTACA-1	Endothelial cell	G1
Case_GATTTCTGTATAATGG-1	Endothelial cell	G2M
Case_GCAGTTAAGGCCTAGA-1	Endothelial cell	S
Case_GCATTAGAGTTCCATG-1	Endothelial cell	S
Case_GCTTCACAGAAACCCG-1	Endothelial cell	G2M
Case_GTCACTCGTGATTCTG-1	Endothelial cell	S
Case_GTCGAATTCACACCGG-1	Endothelial cell	G1
Case_GTGAGTTTCGAGTTGT-1	Endothelial cell	S
Case_TAACTTCGTCTGGTTA-1	Endothelial cell	G1
Case_TCACACCGTATTTCCT-1	Endothelial cell	G2M
Case_TCATCCGGTCAGCGTC-1	Endothelial cell	G2M
Case_TCCAGAAAGGAGAGGC-1	Endothelial cell	G1
Case_TCCAGAAGTGCTTATG-1	Endothelial cell	G2M
Case_TCCCAGTAGAGCCATG-1	Endothelial cell	G1
Case_TCGAACAAGCAACCAG-1	Endothelial cell	S
Case_TCTGGCTGTGTTCGAT-1	Endothelial cell	G2M
Case_TGATTTCTCGTTATCT-1	Endothelial cell	G1
Case_TGCGACGAGTTAACAG-1	Endothelial cell	G2M
Case_TGCGGCACAGACCTGC-1	Endothelial cell	G1
Case_TGTTTGTGTCAAGTTC-1	Endothelial cell	S
Case_TTCCGGTGTCGATTTG-1	Endothelial cell	G2M
Case_TTGCCTGCATTAGGCT-1	Endothelial cell	G2M
Control_AATCGACCAATAACCC-1	Endothelial cell	S
Control_ACAACCACAACAGCTT-1	Endothelial cell	G2M
Control_ACAGAAAAGTTCCTGA-1	Endothelial cell	G1
Control_ACCGTTCAGGCTCCCA-1	Endothelial cell	G1
Control_ACGGAAGGTACTCGAT-1	Endothelial cell	G1
Control_ACGTAGTTCATGCCAA-1	Endothelial cell	S
Control_ACTACGATCAGACTGT-1	Endothelial cell	G1
Control_ACTGTCCCAGCAGGAT-1	Endothelial cell	S
Control_ACTTAGGAGACGGAAA-1	Endothelial cell	S
Control_AGACAAAAGCTTAAGA-1	Endothelial cell	G2M
Control_AGCCAATGTGCAACAG-1	Endothelial cell	G2M
Control_AGCCAGCTCGTGCACG-1	Endothelial cell	S
Control_AGGACTTCAGGCCTGT-1	Endothelial cell	G2M
Control_AGGATAAAGGTCACCC-1	Endothelial cell	G2M
Control_AGGATAATCATTGAGC-1	Endothelial cell	G1
Control_AGGGAGTTCCATACAG-1	Endothelial cell	G2M
Control_AGGTCATCAAGAGCTG-1	Endothelial cell	G2M
Control_AGTAGCTAGGGAGGTG-1	Endothelial cell	G1
Control_AGTCATGTCACGTCCT-1	Endothelial cell	G2M
Control_AGTGACTAGCGTCAAG-1	Endothelial cell	G2M
Control_ATCAGGTCACGCTGTG-1	Endothelial cell	S
Control_ATCGTGATCGCGGACT-1	Endothelial cell	G1
Control_ATTACTCCACTCCGAG-1	Endothelial cell	S
Control_ATTCGTTAGCGGATCA-1	Endothelial cell	G2M
Control_ATTTCTGGTTGCTCGG-1	Endothelial cell	G2M
Control_CAACAACAGCGGATCA-1	Endothelial cell	G1
Control_CAACCAAGTTGAATCC-1	Endothelial cell	G2M
Control_CACTGTCTCTCCATAT-1	Endothelial cell	G2M
Control_CAGTTCCAGAGCCGTA-1	Endothelial cell	G2M
Control_CATCGGGGTCAAGCCC-1	Endothelial cell	S
Control_CATGAGTAGATGTTGA-1	Endothelial cell	G1
Control_CATGAGTGTTCTCACC-1	Endothelial cell	G2M
Control_CATTCTAGTCTCTCTG-1	Endothelial cell	S
Control_CATTGCCTCCCGGTAG-1	Endothelial cell	G1
Control_CCATAAGCAGGAGGAG-1	Endothelial cell	G2M
Control_CCGATGGTCTTTGATC-1	Endothelial cell	G1
Control_CCGCAAGTCGCTTAAG-1	Endothelial cell	S
Control_CCGGTAGCAGTCGCAC-1	Endothelial cell	G1
Control_CCGTAGGAGTCGAGGT-1	Endothelial cell	G2M
Control_CCTCCAACAACTGATC-1	Endothelial cell	S
Control_CGAGGAAGTTCAAGGG-1	Endothelial cell	G2M
Control_CGAGGCTGTTGCGGCT-1	Endothelial cell	S
Control_CGCCATTCAGCGCGTT-1	Endothelial cell	G2M
Control_CGGAACCAGTAAAGCT-1	Endothelial cell	G2M
Control_CGGACACGTGGACCAA-1	Endothelial cell	G1
Control_CTACATTTCTTCGCTG-1	Endothelial cell	S
Control_CTCGAGGTCCCAAGTA-1	Endothelial cell	G1
Control_CTCGAGGTCGGTCTAA-1	Endothelial cell	S
Control_CTGTGAATCCATTGTT-1	Endothelial cell	G2M
Control_CTTACCGAGGCTCTAT-1	Endothelial cell	S
Control_CTTCCGACATTAGGAA-1	Endothelial cell	S
Control_CTTGATTGTTGCGTAT-1	Endothelial cell	G1
Control_GAAGAATGTATCGTAC-1	Endothelial cell	G1
Control_GACCCAGCAGAACCGA-1	Endothelial cell	G2M
Control_GAGGCAAAGCAGCCCT-1	Endothelial cell	G1
Control_GAGTCTAAGGTCACCC-1	Endothelial cell	S
Control_GAGTGAGGTCTGTCCT-1	Endothelial cell	G2M
Control_GATCGTAGTGCTAGCC-1	Endothelial cell	G2M
Control_GATGCTAGTTTACCAG-1	Endothelial cell	G2M
Control_GATGTTGGTGAAGCTG-1	Endothelial cell	G2M
Control_GATGTTGTCAAAGGAT-1	Endothelial cell	G1
Control_GCAACATCAGAAATTG-1	Endothelial cell	G1
Control_GCATCGGAGTACGTCT-1	Endothelial cell	G1
Control_GCGATCGGTCCAGAAG-1	Endothelial cell	G2M
Control_GCGGAAATCTGGACCG-1	Endothelial cell	G2M
Control_GGAACCCTCGCGTTTC-1	Endothelial cell	S
Control_GGAAGTGTCCAAGCAT-1	Endothelial cell	G1
Control_GGAAGTGTCCATTCGC-1	Endothelial cell	S
Control_GGCTGTGGTTTGGAGG-1	Endothelial cell	S
Control_GGGCCATAGTATCTGC-1	Endothelial cell	G2M
Control_GGGTATTAGAGTAACT-1	Endothelial cell	S
Control_GGTGTCGTCGCACGGT-1	Endothelial cell	S
Control_GTAGGTTAGCTAGTTC-1	Endothelial cell	G1
Control_GTATTGGGTTTGGGAG-1	Endothelial cell	G2M
Control_GTCACTCCACGTCATA-1	Endothelial cell	S
Control_GTCATTTCAGCGTGAA-1	Endothelial cell	G1
Control_GTCGCGAAGAGCATTA-1	Endothelial cell	G2M
Control_GTCGTAAAGGCTCACC-1	Endothelial cell	S
Control_GTGAGCCCAAGTGGTG-1	Endothelial cell	S
Control_GTGCAGCTCCTACAAG-1	Endothelial cell	G1
Control_GTTACCCTCCCATAGA-1	Endothelial cell	G2M
Control_GTTGTAGGTTCTATCT-1	Endothelial cell	G2M
Control_TAACACGGTTCCGGTG-1	Endothelial cell	G2M
Control_TAATCTCAGTTTAGGA-1	Endothelial cell	G1
Control_TACACCCCAAAGACTA-1	Endothelial cell	G1
Control_TACAGGTAGTGCAACG-1	Endothelial cell	G2M
Control_TACCCACGTCTGTGTA-1	Endothelial cell	G2M
Control_TACCGAACATCATTGG-1	Endothelial cell	G1
Control_TACCGAAGTATGGAGC-1	Endothelial cell	G1
Control_TACGGGCGTCCACTCT-1	Endothelial cell	G2M
Control_TACTTCATCCCTGTTG-1	Endothelial cell	G1
Control_TAGCACACAAGCGCAA-1	Endothelial cell	G2M
Control_TCAAGACAGCCATTTG-1	Endothelial cell	S
Control_TCAAGCAAGCCTAGGA-1	Endothelial cell	S
Control_TCACGCTAGGCTAGCA-1	Endothelial cell	G2M
Control_TCATACTAGCTGACCC-1	Endothelial cell	G1
Control_TCCGAAAGTTAATGAG-1	Endothelial cell	G1
Control_TCCTGCAGTAGTATAG-1	Endothelial cell	G1
Control_TCGCTCAGTAGGTGCA-1	Endothelial cell	S
Control_TCGTAGACACAGTGAG-1	Endothelial cell	G2M
Control_TCTATCACAAAGGTTA-1	Endothelial cell	S
Control_TGACCCTCATTGCTTT-1	Endothelial cell	G1
Control_TGAGGGAGTGTCTTAG-1	Endothelial cell	G1
Control_TGATCAGAGTTACGGG-1	Endothelial cell	S
Control_TGCATCCAGACGCATG-1	Endothelial cell	G1
Control_TGTCAGATCCACGGAC-1	Endothelial cell	S
Control_TGTTGGACATGTGGCC-1	Endothelial cell	G2M
Control_TTACCGCTCTTACGGA-1	Endothelial cell	G2M
Control_TTCATGTAGATTAGTG-1	Endothelial cell	G2M
Control_TTCCAATTCGGTTGTA-1	Endothelial cell	S
Control_TTCGATTCAGGTCTCG-1	Endothelial cell	G1
Control_TTGGGTAAGACTCAAA-1	Endothelial cell	G2M
Control_TTGTTGTTCCCGTTGT-1	Endothelial cell	G2M
Control_TTTGGTTTCAGGAACG-1	Endothelial cell	S
Case_AACGAAAGTCGATTCA-1	Epithelial Cell	G2M
Case_AATGGAATCGGTGAAG-1	Epithelial Cell	G1
Case_ACAGGGATCACAAGAA-1	Epithelial Cell	S
Case_ACATCCCCAACACGTT-1	Epithelial Cell	G2M
Case_ACTGCAAAGTTACTCG-1	Epithelial Cell	G1
Case_ACTGTGAAGCCAGACA-1	Epithelial Cell	G2M
Case_ACTTTCATCGTGTCAA-1	Epithelial Cell	G1
Case_AGACCATGTTGTGCAT-1	Epithelial Cell	G2M
Case_AGCGATTGTTTCACTT-1	Epithelial Cell	G2M
Case_AGGATAACAGCACAGA-1	Epithelial Cell	S
Case_AGGTAGGAGTTGGAAT-1	Epithelial Cell	G2M
Case_AGTTCCCAGCACAAAT-1	Epithelial Cell	G2M
Case_ATAGACCGTGCCGAAA-1	Epithelial Cell	G1
Case_ATAGAGAAGGTGGGTT-1	Epithelial Cell	S
Case_ATCACTTAGATGGCGT-1	Epithelial Cell	G2M
Case_ATCATTCAGGTACATA-1	Epithelial Cell	G1
Case_ATGAAAGGTAGGAGGG-1	Epithelial Cell	G1
Case_ATGGATCGTTGCTCCT-1	Epithelial Cell	G2M
Case_ATGGGAGAGACTTGTC-1	Epithelial Cell	S
Case_CAAAGAAGTGAATGAT-1	Epithelial Cell	G1
Case_CAACCAAGTGCAGATG-1	Epithelial Cell	G2M
Case_CAACCTCAGAACTTCC-1	Epithelial Cell	G2M
Case_CAATCGAGTTTATGCG-1	Epithelial Cell	G2M
Case_CACCGTTGTTATAGCC-1	Epithelial Cell	G2M
Case_CAGAGCCCATTGACCA-1	Epithelial Cell	G2M
Case_CAGCACGTCGACATTG-1	Epithelial Cell	G1
Case_CATTCATAGCCTCGTG-1	Epithelial Cell	S
Case_CCCAACTAGCATAGGC-1	Epithelial Cell	G2M
Case_CCTAAGATCTCCGTGT-1	Epithelial Cell	G2M
Case_CCTCTAGCACGATAGG-1	Epithelial Cell	G2M
Case_CGAGTTATCTAGGAAA-1	Epithelial Cell	S
Case_CGGAGAAGTATCTTCT-1	Epithelial Cell	S
Case_CGTGATAGTGTCCGTG-1	Epithelial Cell	S
Case_CTAGGTACATACACCA-1	Epithelial Cell	G2M
Case_CTATCTACACTACACA-1	Epithelial Cell	G1
Case_CTCAAGAGTCACAGAG-1	Epithelial Cell	G2M
Case_CTCAGGGGTGTATTGC-1	Epithelial Cell	G2M
Case_CTCCTTTTCGTGCGAC-1	Epithelial Cell	G1
Case_CTGCTCAAGAACTGAT-1	Epithelial Cell	G2M
Case_CTTACCGGTTTCGGCG-1	Epithelial Cell	G2M
Case_CTTCCTTTCCGTAGTA-1	Epithelial Cell	G2M
Case_GACCGTGAGAAACTAC-1	Epithelial Cell	G1
Case_GACTATGCAGGACATG-1	Epithelial Cell	G2M
Case_GAGTTACAGAACGCGT-1	Epithelial Cell	S
Case_GATCCCTGTGTTCATG-1	Epithelial Cell	G1
Case_GATGTTGCAACAAAGT-1	Epithelial Cell	G2M
Case_GGTGATTAGCCGCTTG-1	Epithelial Cell	G2M
Case_GTAAGTCAGGATTCCT-1	Epithelial Cell	G2M
Case_GTCAGCGAGCCTCTTC-1	Epithelial Cell	G2M
Case_GTGCGTGCATACGCAT-1	Epithelial Cell	G1
Case_GTGGGAATCAATCCGA-1	Epithelial Cell	G1
Case_GTTTGGATCTCCAAGA-1	Epithelial Cell	G1
Case_TAACGACAGGATTTGA-1	Epithelial Cell	G2M
Case_TAACTTCAGGATTTAG-1	Epithelial Cell	S
Case_TAAGCACGTGTGTGGA-1	Epithelial Cell	S
Case_TACTGCCAGTGTACAA-1	Epithelial Cell	G2M
Case_TAGCACACATAAGCGG-1	Epithelial Cell	G2M
Case_TCAAGACTCCTACGAA-1	Epithelial Cell	G2M
Case_TCACAAGCAGAAATCA-1	Epithelial Cell	G2M
Case_TCCAGAACAATTTCGG-1	Epithelial Cell	G2M
Case_TCCGATCGTAGGCAAC-1	Epithelial Cell	G2M
Case_TCGAAGTAGGATTCCT-1	Epithelial Cell	G1
Case_TCGCTTGCAGTCACGC-1	Epithelial Cell	G1
Case_TCGGGCAAGCACGATG-1	Epithelial Cell	G2M
Case_TCGGGCATCGTCAACA-1	Epithelial Cell	G2M
Case_TCTACATTCGGTCTGG-1	Epithelial Cell	G1
Case_TCTCAGCCATGCCGGT-1	Epithelial Cell	G2M
Case_TGATCTTAGTGAATAC-1	Epithelial Cell	G2M
Case_TGCTCCAGTTTCAGAC-1	Epithelial Cell	G2M
Case_TGGAGGATCGCTCTAC-1	Epithelial Cell	G2M
Case_TGGCGTGTCATTACGG-1	Epithelial Cell	G2M
Case_TGGTACAAGGTATTGA-1	Epithelial Cell	G1
Case_TGGTACAGTACCGTCG-1	Epithelial Cell	G2M
Case_TGGTGATGTACTTCCC-1	Epithelial Cell	G2M
Case_TGTAACGCAACAGTGG-1	Epithelial Cell	G2M
Case_TGTGAGTCAGGCGAAT-1	Epithelial Cell	G2M
Case_TGTTCATTCCACGGGT-1	Epithelial Cell	G2M
Case_TGTTCCGCAGAACTCT-1	Epithelial Cell	G1
Case_TTCCTAAAGAAGTGTT-1	Epithelial Cell	S
Case_TTCCTAATCTAAGCCA-1	Epithelial Cell	G1
Case_TTGACCCCATTCATCT-1	Epithelial Cell	S
Case_TTGCGTCCACGTCGGT-1	Epithelial Cell	S
Control_AACTTCTTCGATACTG-1	Epithelial Cell	G2M
Control_AAGCGTTCATACAGAA-1	Epithelial Cell	G1
Control_AAGGAATAGCGAACTG-1	Epithelial Cell	G1
Control_AAGTTCGCATAGTCGT-1	Epithelial Cell	G2M
Control_AGACACTGTACTAACC-1	Epithelial Cell	G1
Control_AGCCAATAGAATCGCG-1	Epithelial Cell	G1
Control_AGCTACACATTGACCA-1	Epithelial Cell	G1
Control_AGCTACATCGAGTGAG-1	Epithelial Cell	G1
Control_AGGAAATTCCAACACA-1	Epithelial Cell	G1
Control_AGGAATAAGGACGGAG-1	Epithelial Cell	G2M
Control_AGGACGAGTAAGATCA-1	Epithelial Cell	S
Control_AGGCATTTCCCTTGGT-1	Epithelial Cell	G2M
Control_AGGCTGCCACTAGGTT-1	Epithelial Cell	G2M
Control_ATCACTTTCTTGAACG-1	Epithelial Cell	G1
Control_ATCAGGTCATGACTCA-1	Epithelial Cell	G2M
Control_ATGATCGGTCACCTTC-1	Epithelial Cell	G2M
Control_ATGGTTGTCAGAGTGG-1	Epithelial Cell	G1
Control_ATTACCTTCTCGCTTG-1	Epithelial Cell	S
Control_CACCGTTCAGCTCGGT-1	Epithelial Cell	S
Control_CACTTCGAGACGATAT-1	Epithelial Cell	S
Control_CAGCCAGGTACAGTCT-1	Epithelial Cell	G1
Control_CATCCACAGATTGCGG-1	Epithelial Cell	G2M
Control_CCGATCTAGAGTATAC-1	Epithelial Cell	G2M
Control_CCTCCAAAGCGTCAGA-1	Epithelial Cell	G1
Control_CGGGCATAGTCATTGC-1	Epithelial Cell	G2M
Control_CGGGTCATCCGTGCGA-1	Epithelial Cell	G2M
Control_CTACAGATCGACGCTG-1	Epithelial Cell	S
Control_CTAGGTAGTCCTGAAT-1	Epithelial Cell	G2M
Control_CTAGGTATCGCCTTGT-1	Epithelial Cell	G2M
Control_CTATCTAAGCCTCATA-1	Epithelial Cell	G1
Control_CTCACTGGTTGGCCGT-1	Epithelial Cell	G2M
Control_CTGAATGGTGCTAGCC-1	Epithelial Cell	G1
Control_CTGCCATCAGGCCTGT-1	Epithelial Cell	G1
Control_CTGCCATGTGTAGTGG-1	Epithelial Cell	G1
Control_CTTCTAAAGGGTTAAT-1	Epithelial Cell	G2M
Control_GAACACTGTATGAAGT-1	Epithelial Cell	G2M
Control_GACCCAGCACGGCTAC-1	Epithelial Cell	G1
Control_GACCCAGCATTAAAGG-1	Epithelial Cell	S
Control_GCAGCTGGTATAGCTC-1	Epithelial Cell	G2M
Control_GCTTCACTCGCTATTT-1	Epithelial Cell	S
Control_GGAAGTGTCGGCTATA-1	Epithelial Cell	G1
Control_GGCTGTGAGTAAGAGG-1	Epithelial Cell	G1
Control_GTGACGCTCTCGCGTT-1	Epithelial Cell	S
Control_GTGCACGTCAGCGCAC-1	Epithelial Cell	G1
Control_GTGGAGATCACCATAG-1	Epithelial Cell	G2M
Control_GTTCTATCAAGGATGC-1	Epithelial Cell	G1
Control_GTTGCGGAGAAGAGCA-1	Epithelial Cell	G2M
Control_GTTGTGAAGGCACCAA-1	Epithelial Cell	G1
Control_TAATCTCGTTCTTAGG-1	Epithelial Cell	G2M
Control_TACCTCGAGAGCATCG-1	Epithelial Cell	G2M
Control_TAGGGTTGTAACATGA-1	Epithelial Cell	G1
Control_TATCCTATCTGCTTTA-1	Epithelial Cell	S
Control_TCACGGGAGTGTAGAT-1	Epithelial Cell	G2M
Control_TCAGTCCCACGCTGAC-1	Epithelial Cell	G2M
Control_TCCAGAACACTGCGTG-1	Epithelial Cell	G1
Control_TCGTCCATCCGGCTTT-1	Epithelial Cell	S
Control_TCTTGCGAGTCAGCCC-1	Epithelial Cell	G2M
Control_TGACTCCAGGCTCCCA-1	Epithelial Cell	G1
Control_TGAGGGAAGGGTATAT-1	Epithelial Cell	G1
Control_TGATGCATCGTCTCAC-1	Epithelial Cell	G2M
Control_TGCTCGTAGAAGGATG-1	Epithelial Cell	G2M
Control_TGGAGAGCACAAGCAG-1	Epithelial Cell	G2M
Control_TGGGTTACATCCTATT-1	Epithelial Cell	G2M
Control_TGTTCCGTCTGTCGCT-1	Epithelial Cell	G2M
Control_TTAGGGTGTAGGTAGC-1	Epithelial Cell	G1
Control_TTGCTGCTCACTTGGA-1	Epithelial Cell	G2M
Control_TTTACTGGTCCAGAAG-1	Epithelial Cell	G2M
Control_TTTGTTGCATGGAAGC-1	Epithelial Cell	S
Case_AACCATGTCTAGGAAA-1	Fibroblast	G2M
Case_AACCCAAGTGATTCAC-1	Fibroblast	G1
Case_AACTTCTCAGAAGCTG-1	Fibroblast	G1
Case_AAGCATCAGCTCACTA-1	Fibroblast	G2M
Case_AAGGTAACAACCACGC-1	Fibroblast	G1
Case_AATAGAGTCCATCACC-1	Fibroblast	G1
Case_AATTCCTTCCAGCCTT-1	Fibroblast	G1
Case_ACACGCGAGTTCATCG-1	Fibroblast	G2M
Case_ACATCCCAGAGTCAAT-1	Fibroblast	G1
Case_ACGTTCCCAGATACCT-1	Fibroblast	G2M
Case_AGAACAATCGGCCTTT-1	Fibroblast	G2M
Case_AGACCCGGTCCTGGGT-1	Fibroblast	S
Case_AGATAGATCGATTGAC-1	Fibroblast	G2M
Case_AGATCCAGTGGATTTC-1	Fibroblast	G1
Case_AGGACGATCAACTGGT-1	Fibroblast	G1
Case_AGTGACTTCCTCTTTC-1	Fibroblast	G2M
Case_AGTGCCGCAAGGAGTC-1	Fibroblast	G1
Case_AGTGCCGTCTGTTGGA-1	Fibroblast	G1
Case_ATCGGCGCATGACACT-1	Fibroblast	G1
Case_ATGAGTCAGCTGCCAC-1	Fibroblast	G1
Case_ATGCCTCCAACCTATG-1	Fibroblast	G2M
Case_ATGTCCCAGTATGCAA-1	Fibroblast	G2M
Case_ATGTCTTGTACTAGCT-1	Fibroblast	G1
Case_ATTCACTCAATAACGA-1	Fibroblast	S
Case_ATTCGTTCAACTACGT-1	Fibroblast	G1
Case_CAAAGAAAGGCTTCCG-1	Fibroblast	G2M
Case_CAGATCAAGCACTCTA-1	Fibroblast	S
Case_CATCGCTCAGAAGTGC-1	Fibroblast	G1
Case_CATTCATCAGCTCCTT-1	Fibroblast	G2M
Case_CCACGAGTCGGTAGAG-1	Fibroblast	G1
Case_CCTCCAAGTGGCGCTT-1	Fibroblast	G1
Case_CGTCAAATCCCATGGG-1	Fibroblast	G1
Case_CGTTCTGAGCGACTGA-1	Fibroblast	G1
Case_CTACAGACAGCCCACA-1	Fibroblast	S
Case_CTCGAGGCATCATCCC-1	Fibroblast	G2M
Case_CTCTGGTAGGTCACCC-1	Fibroblast	G1
Case_CTTCGGTAGTTACGTC-1	Fibroblast	G1
Case_GAATCGTTCTTCCCAG-1	Fibroblast	G1
Case_GACAGCCAGGAAACGA-1	Fibroblast	G2M
Case_GACTATGTCGGAAACG-1	Fibroblast	G1
Case_GAGGCAAGTGCCAAGA-1	Fibroblast	G1
Case_GAGGCAATCCAATCCC-1	Fibroblast	S
Case_GCACGGTAGTATAACG-1	Fibroblast	S
Case_GCATCTCGTAACTGCT-1	Fibroblast	G1
Case_GCCAACGTCAGGACGA-1	Fibroblast	S
Case_GGGCTACCATCGCTAA-1	Fibroblast	G1
Case_GGGTGTCTCTCAACGA-1	Fibroblast	G2M
Case_GGTGATTAGGTGATAT-1	Fibroblast	S
Case_GGTTAACAGAATCGTA-1	Fibroblast	G1
Case_GTCGCGACACCGTGCA-1	Fibroblast	G2M
Case_GTGAGGATCGATACGT-1	Fibroblast	G1
Case_GTTATGGAGCCGGAAT-1	Fibroblast	S
Case_TACACCCAGATACTGA-1	Fibroblast	G2M
Case_TACACCCAGGCTATCT-1	Fibroblast	G2M
Case_TACACCCTCATGGGAG-1	Fibroblast	G1
Case_TACCTGCCATAGGTAA-1	Fibroblast	G1
Case_TCACGCTAGCGTCTCG-1	Fibroblast	G1
Case_TCATATCAGAGGGTCT-1	Fibroblast	G1
Case_TCATTGTGTAGATGTA-1	Fibroblast	S
Case_TCCATGCCAACGGCTC-1	Fibroblast	G1
Case_TCGAACATCTTGCAAG-1	Fibroblast	S
Case_TCGGGTGCAGAGATGC-1	Fibroblast	G2M
Case_TCGTCCACAACGGGTA-1	Fibroblast	G2M
Case_TCGTGCTAGAGAGGTA-1	Fibroblast	G1
Case_TGCAGTAGTATCCCAA-1	Fibroblast	S
Case_TGCGATACACACACGC-1	Fibroblast	S
Case_TGCGGGTAGCCAGTAG-1	Fibroblast	G1
Case_TGGGCTGGTTGGCCTG-1	Fibroblast	G2M
Case_TGTACAGTCCTCACGT-1	Fibroblast	S
Case_TGTTGAGCACAGTACT-1	Fibroblast	G2M
Case_TTCATGTCAGGAACCA-1	Fibroblast	S
Case_TTTACCAAGTTACTCG-1	Fibroblast	G2M
Case_TTTACGTTCGAGAGCA-1	Fibroblast	S
Case_TTTGGAGGTCGCATTA-1	Fibroblast	G2M
Control_AAATGGAAGACAACAT-1	Fibroblast	G2M
Control_AACCTTTCAGGATTCT-1	Fibroblast	G1
Control_AAGCATCTCCAGCAAT-1	Fibroblast	G2M
Control_AATGACCAGCTAGCCC-1	Fibroblast	S
Control_AATGGAAGTAGCTGTT-1	Fibroblast	G1
Control_ACAAGCTGTGTCTTCC-1	Fibroblast	G2M
Control_ACATCCCTCATCGCAA-1	Fibroblast	S
Control_ACCAACAGTGGATCGA-1	Fibroblast	G1
Control_ACCACAACACAGCTTA-1	Fibroblast	G1
Control_ACCACAAGTTAAGCAA-1	Fibroblast	S
Control_ACCCTTGGTGGAACCA-1	Fibroblast	G2M
Control_ACCCTTGGTTTCAGAC-1	Fibroblast	G1
Control_ACCTGTCAGATGGGCT-1	Fibroblast	G1
Control_ACGATGTCATACACCA-1	Fibroblast	G1
Control_ACGTACATCAAGTCGT-1	Fibroblast	G1
Control_AGACCCGGTGACTCGC-1	Fibroblast	G1
Control_AGATGAACATGGAAGC-1	Fibroblast	G2M
Control_AGCCAGCCATATTCGG-1	Fibroblast	S
Control_AGCGTATCAATGCTCA-1	Fibroblast	G2M
Control_AGGCCACCAAGTGATA-1	Fibroblast	G1
Control_AGGTCATGTCGCGTCA-1	Fibroblast	G1
Control_AGTAGTCGTTTGGCTA-1	Fibroblast	G1
Control_AGTTAGCGTACTGGGA-1	Fibroblast	G1
Control_ATACCGAAGGTCCCGT-1	Fibroblast	G2M
Control_ATACCGATCACCCTTG-1	Fibroblast	S
Control_ATAGAGAGTTGTTGCA-1	Fibroblast	G1
Control_ATCCCTGAGCGGTATG-1	Fibroblast	G1
Control_ATCGGCGTCGACCAAT-1	Fibroblast	S
Control_ATCGTAGAGATCGACG-1	Fibroblast	G1
Control_ATCTCTACAGGCACTC-1	Fibroblast	G2M
Control_ATGGGAGCACCTGATA-1	Fibroblast	S
Control_ATGGTTGCACATAGCT-1	Fibroblast	G2M
Control_ATTCATCGTTGTCAGT-1	Fibroblast	G1
Control_CACAACAAGTGCTCAT-1	Fibroblast	G2M
Control_CACAGATGTCCGGTCA-1	Fibroblast	G1
Control_CACGGGTCACAAGGTG-1	Fibroblast	S
Control_CAGATTGAGATGGTAT-1	Fibroblast	G2M
Control_CATCCGTGTGTGTTTG-1	Fibroblast	G2M
Control_CATGGTAAGCATGATA-1	Fibroblast	G1
Control_CATTCATTCCTGCCAT-1	Fibroblast	G2M
Control_CCAATGACAGCTGTGC-1	Fibroblast	G2M
Control_CCTAACCCAGACCGCT-1	Fibroblast	G1
Control_CCTCAGTCAGTTGTCA-1	Fibroblast	G1
Control_CCTCCTCAGAGAATCT-1	Fibroblast	S
Control_CCTGCATTCACTGATG-1	Fibroblast	G1
Control_CGAAGTTTCAGTGTTG-1	Fibroblast	S
Control_CGAAGTTTCGCTGACG-1	Fibroblast	G2M
Control_CGAGAAGAGATCCCAT-1	Fibroblast	G2M
Control_CGCATAAGTTCGATTG-1	Fibroblast	G2M
Control_CGCATGGGTACGGCAA-1	Fibroblast	G1
Control_CGCCAGAAGTTGTAGA-1	Fibroblast	G1
Control_CGGAATTTCTTGTGCC-1	Fibroblast	G1
Control_CGGAGAACATTAGGAA-1	Fibroblast	G2M
Control_CGGGACTGTCGTTCAA-1	Fibroblast	G2M
Control_CGTGATATCGCCGATG-1	Fibroblast	G1
Control_CGTTAGACAAGCGCAA-1	Fibroblast	G1
Control_CGTTCTGCACGGTAGA-1	Fibroblast	G1
Control_CTAACTTAGTACTCGT-1	Fibroblast	G1
Control_CTCAGGGAGCGAACTG-1	Fibroblast	G1
Control_CTGAGGCAGCCAAGGT-1	Fibroblast	G1
Control_CTGTACCCAACCGGAA-1	Fibroblast	G2M
Control_CTGTCGTAGGTAAGAG-1	Fibroblast	G2M
Control_CTGTGGGCAAGGCAAC-1	Fibroblast	G1
Control_CTTTCAAGTTAAGAAC-1	Fibroblast	G2M
Control_GAAGAATGTCCCGTGA-1	Fibroblast	G1
Control_GAAGCCCAGCTTAGTC-1	Fibroblast	S
Control_GAATCACTCCGCACTT-1	Fibroblast	G1
Control_GAATCGTTCAACGTGT-1	Fibroblast	G1
Control_GAGTTTGCAACAAAGT-1	Fibroblast	G1
Control_GATGTTGCATCAGTGT-1	Fibroblast	G2M
Control_GCACGTGTCGTAGCCG-1	Fibroblast	S
Control_GCAGCCAAGTATGGCG-1	Fibroblast	G2M
Control_GCATGATAGCATGAAT-1	Fibroblast	S
Control_GCTTGGGAGTCCCGGT-1	Fibroblast	G2M
Control_GGAGCAAGTTCCCACT-1	Fibroblast	S
Control_GGGACCTGTGACAGCA-1	Fibroblast	S
Control_GGTCACGCATAAGCGG-1	Fibroblast	G2M
Control_GTAATGCTCCGTCCTA-1	Fibroblast	G1
Control_GTACAGTAGTCTGCAT-1	Fibroblast	S
Control_GTGCACGCAGGTAGTG-1	Fibroblast	G2M
Control_GTGCTTCTCACGGGAA-1	Fibroblast	G2M
Control_GTGTGATCACAATGCT-1	Fibroblast	G1
Control_GTTACAGCATAGGTTC-1	Fibroblast	G2M
Control_GTTAGTGCACGACCTG-1	Fibroblast	G1
Control_GTTCCGTGTAAGGCCA-1	Fibroblast	S
Control_GTTGTCCTCCGTTGGG-1	Fibroblast	G1
Control_TAACACGCAGCTCGGT-1	Fibroblast	G2M
Control_TAAGCGTCATGGACAG-1	Fibroblast	G2M
Control_TACCTGCGTACGAGCA-1	Fibroblast	G2M
Control_TACGGGCCATACCACA-1	Fibroblast	G2M
Control_TATTTCGTCGCTACAA-1	Fibroblast	G1
Control_TCAGTCCGTCGTGTTA-1	Fibroblast	G2M
Control_TCCACGTCAGTCGGAA-1	Fibroblast	G1
Control_TCCACGTTCGAAGCCC-1	Fibroblast	G2M
Control_TCCCAGTCAAGGATGC-1	Fibroblast	G1
Control_TCCGAAACACACCGAC-1	Fibroblast	S
Control_TCCGAAAGTACAAGTA-1	Fibroblast	G1
Control_TCCTCCCAGACATGCG-1	Fibroblast	G1
Control_TCCTTCTGTACAAACA-1	Fibroblast	G2M
Control_TCGCTCAAGCGCCATC-1	Fibroblast	S
Control_TCGCTCAGTTAGAGTA-1	Fibroblast	G1
Control_TCGCTTGGTACGAGCA-1	Fibroblast	G2M
Control_TGAGCATCAACCGATT-1	Fibroblast	S
Control_TGATGCACACAGAGAC-1	Fibroblast	G1
Control_TGATGCAGTAGCGTAG-1	Fibroblast	G1
Control_TGGAGAGTCTTCCCGA-1	Fibroblast	G2M
Control_TGGTACACACATGGTT-1	Fibroblast	G1
Control_TGGTACATCACCTCAC-1	Fibroblast	G2M
Control_TGTACAGGTGGCGTAA-1	Fibroblast	G2M
Control_TGTAGACCACAGTATC-1	Fibroblast	G1
Control_TGTTGGAGTCACTGAT-1	Fibroblast	S
Control_TGTTTGTGTTGCAAGG-1	Fibroblast	G2M
Control_TTCGGTCCAGTTGTTG-1	Fibroblast	G2M
Control_TTCTTGAGTATGGTAA-1	Fibroblast	G2M
Control_TTTACCAAGTCATCGT-1	Fibroblast	G2M
Control_TTTCGATCAATCAAGA-1	Fibroblast	G1
Control_TTTGGTTCAAGACGGT-1	Fibroblast	G2M
Case_ACAAAGACAATTCTCT-1	Macrophage	G1
Case_ACAGCCGTCTTCACAT-1	Macrophage	G2M
Case_ACATTTCAGCTGGCCT-1	Macrophage	G2M
Case_ACCAAACCACTCATAG-1	Macrophage	G2M
Case_ACCAACATCGCTCTAC-1	Macrophage	G2M
Case_ACCATTTTCTAGTGAC-1	Macrophage	G2M
Case_ACCCAAATCCCGAATA-1	Macrophage	S
Case_ACCCAAATCCCTCATG-1	Macrophage	G1
Case_ACGCACGGTCGATTAC-1	Macrophage	G1
Case_ACGCACGTCCGCATAA-1	Macrophage	G2M
Case_ACTCCCACATGTGACT-1	Macrophage	S
Case_ACTTTCATCTAGATCG-1	Macrophage	G2M
Case_AGAACCTTCGGTCGGT-1	Macrophage	G1
Case_AGACACTGTAAGCAAT-1	Macrophage	G2M
Case_AGAGCCCAGTATGCAA-1	Macrophage	G1
Case_AGATGAACAGTCACGC-1	Macrophage	G2M
Case_AGGACTTAGAGTGGCT-1	Macrophage	G1
Case_AGTCATGAGTAACCTC-1	Macrophage	G2M
Case_AGTGTTGTCCTTCTTC-1	Macrophage	G1
Case_AGTTCGAAGCCACAAG-1	Macrophage	G2M
Case_ATACCGAAGAGGCGGA-1	Macrophage	G1
Case_ATCACGAGTTCCGCTT-1	Macrophage	G1
Case_ATCGATGAGGATATGT-1	Macrophage	G2M
Case_ATCGCCTTCACACCCT-1	Macrophage	G2M
Case_ATCGGATGTATCCCAA-1	Macrophage	G2M
Case_ATCGGATGTGAATGTA-1	Macrophage	G2M
Case_ATGAGTCCACGCAGTC-1	Macrophage	G2M
Case_ATGCGATGTACGGATG-1	Macrophage	G1
Case_ATTGGGTAGTCCGTCG-1	Macrophage	G2M
Case_CAACAACTCGATTGAC-1	Macrophage	G2M
Case_CAAGCTATCCCTCGTA-1	Macrophage	G2M
Case_CACTAAGTCTATCGCC-1	Macrophage	G2M
Case_CAGAGCCCATGGCTAT-1	Macrophage	G2M
Case_CAGCGTGCACAGTATC-1	Macrophage	G2M
Case_CAGTTAGGTGAGATTA-1	Macrophage	G1
Case_CATCGGGAGTAACAGT-1	Macrophage	G1
Case_CATGCCTCATAGACTC-1	Macrophage	G2M
Case_CATTCCGGTAATGATG-1	Macrophage	G2M
Case_CCACAAATCCAACCAA-1	Macrophage	G2M
Case_CCATCACAGTTGCGAG-1	Macrophage	G2M
Case_CCCGGAAGTCCAGAAG-1	Macrophage	G2M
Case_CCGTTCAAGGTCGTCC-1	Macrophage	S
Case_CCTCAACTCTGGACTA-1	Macrophage	G1
Case_CCTCTCCTCCATAGGT-1	Macrophage	G2M
Case_CCTTCAGAGTATGTAG-1	Macrophage	G2M
Case_CGAGGCTAGTCATTGC-1	Macrophage	G2M
Case_CGATCGGGTATACCCA-1	Macrophage	G2M
Case_CGATGCGAGTAGAGTT-1	Macrophage	G2M
Case_CGGCAGTTCCATCTGC-1	Macrophage	S
Case_CGTCCATAGAAGCGGG-1	Macrophage	G2M
Case_CTACCCACACACTTAG-1	Macrophage	G2M
Case_CTCCACAGTCATCAGT-1	Macrophage	G2M
Case_CTCCCAATCTGATTCT-1	Macrophage	S
Case_CTCTCAGCAGCTGGTC-1	Macrophage	G2M
Case_CTGCAGGGTGAGCGAT-1	Macrophage	G1
Case_CTGCATCTCTCCTGTG-1	Macrophage	G2M
Case_CTGCCATCAAGAAATC-1	Macrophage	G2M
Case_CTGCCTACAAGGTTGG-1	Macrophage	G1
Case_CTTGAGATCATCTACT-1	Macrophage	G1
Case_GACACGCTCAAGTTGC-1	Macrophage	G2M
Case_GACCAATCATTGTACG-1	Macrophage	G2M
Case_GATAGAATCTTTGCAT-1	Macrophage	G1
Case_GATCGTATCCACATAG-1	Macrophage	G2M
Case_GATGACTAGCAACTTC-1	Macrophage	S
Case_GATGAGGAGGGTTAAT-1	Macrophage	G2M
Case_GATTGGTTCAGAGCGA-1	Macrophage	G1
Case_GCCAGGTGTAGGCAAC-1	Macrophage	G2M
Case_GCGAGAAGTAGTACGG-1	Macrophage	G2M
Case_GCGGAAAGTTGCATGT-1	Macrophage	G1
Case_GCTGAATGTCAGTCTA-1	Macrophage	G1
Case_GGAATGGAGAGGACTC-1	Macrophage	G1
Case_GGAGAACTCCCTTGTG-1	Macrophage	S
Case_GGAGATGAGTAGCTCT-1	Macrophage	S
Case_GGAGCAATCGTTAGTG-1	Macrophage	G1
Case_GGAGGATCAGTGGTGA-1	Macrophage	G1
Case_GGAGGATCAGTGTGGA-1	Macrophage	S
Case_GGGACAAGTATCACCA-1	Macrophage	G2M
Case_GGGAGATTCCGTCACT-1	Macrophage	G2M
Case_GGTCACGGTAGATTGA-1	Macrophage	G2M
Case_GTAGCTATCGAGCACC-1	Macrophage	G2M
Case_GTCAGCGAGCTACGTT-1	Macrophage	G2M
Case_GTCATTTGTCCTACAA-1	Macrophage	G2M
Case_GTCCACTGTGAAGCGT-1	Macrophage	G2M
Case_GTGCGTGGTTTACGTG-1	Macrophage	G1
Case_GTGGTTAAGTGCTCAT-1	Macrophage	G2M
Case_TAAGCGTTCAAACTGC-1	Macrophage	G2M
Case_TACCTCGCACGGTGCT-1	Macrophage	G2M
Case_TACGGGCAGATGAAGG-1	Macrophage	G1
Case_TACGGTAGTAGGCTCC-1	Macrophage	G2M
Case_TATTGCTTCATTATCC-1	Macrophage	G2M
Case_TATTTCGGTACCACGC-1	Macrophage	G2M
Case_TCACAAGAGTCTAGCT-1	Macrophage	G1
Case_TCACAAGCATTCTCCG-1	Macrophage	G2M
Case_TCACACCCAGACCCGT-1	Macrophage	G2M
Case_TCACGCTCAGCGTTGC-1	Macrophage	G2M
Case_TCATGCCGTAGACAGC-1	Macrophage	G1
Case_TCCACCACAAATGAAC-1	Macrophage	G2M
Case_TCGACCTAGTGACCTT-1	Macrophage	G2M
Case_TCGATTTGTTAGGCTT-1	Macrophage	S
Case_TCGGATATCAGCATTG-1	Macrophage	G1
Case_TCGTGCTCACTCTAGA-1	Macrophage	G2M
Case_TGCGGCATCCGCTTAC-1	Macrophage	G1
Case_TGTCAGAAGCAGGCAT-1	Macrophage	G2M
Case_TTACTGTTCAACTGGT-1	Macrophage	G2M
Case_TTAGGGTAGCGCCATC-1	Macrophage	G1
Case_TTATTGCCACATAGCT-1	Macrophage	S
Case_TTCCAATGTACTTCCC-1	Macrophage	G2M
Case_TTCGCTGCAACTGTGT-1	Macrophage	G2M
Control_AAAGGATAGTCATAGA-1	Macrophage	G2M
Control_AACGTCACACGCAGTC-1	Macrophage	G2M
Control_AATCGACTCCGTTTCG-1	Macrophage	S
Control_ACAGCCGTCCATTCGC-1	Macrophage	G2M
Control_ACTGATGTCAGCACCG-1	Macrophage	G2M
Control_AGAACAACAACACAGG-1	Macrophage	G2M
Control_AGCTTCCAGAAATGGG-1	Macrophage	G1
Control_AGCTTCCGTGATGAAT-1	Macrophage	G2M
Control_ATAGAGATCGAATGCT-1	Macrophage	S
Control_ATATCCTAGATTAGCA-1	Macrophage	G2M
Control_ATTGTTCTCGCTACAA-1	Macrophage	G1
Control_ATTTCACCAGAAACCG-1	Macrophage	G1
Control_CAACGATTCAGCACCG-1	Macrophage	G2M
Control_CAAGAGGTCGAACTCA-1	Macrophage	G1
Control_CAATTTCGTCTCAGGC-1	Macrophage	S
Control_CACAGATTCTCCAATT-1	Macrophage	G2M
Control_CACTAAGCAAAGGGTC-1	Macrophage	G2M
Control_CACTAAGTCTTCCAGC-1	Macrophage	G1
Control_CAGATACAGCGACTGA-1	Macrophage	S
Control_CATGGTAGTTCCGGTG-1	Macrophage	G2M
Control_CATTCTATCATCGCTC-1	Macrophage	G2M
Control_CCACTTGAGAGCTGAC-1	Macrophage	G2M
Control_CCGCAAGGTAGGCTGA-1	Macrophage	G1
Control_CCTAACCAGGTTCATC-1	Macrophage	G2M
Control_CGAATTGCATTGACAC-1	Macrophage	G2M
Control_CGCGTGACACATTACG-1	Macrophage	S
Control_CTGGCAGAGGCCACTC-1	Macrophage	G2M
Control_GAAGGGTTCTACGGGC-1	Macrophage	G2M
Control_GAGAGGTTCTTGGTCC-1	Macrophage	G2M
Control_GATGGAGGTCGTTTCC-1	Macrophage	G2M
Control_GCACATAAGGTTTACC-1	Macrophage	G1
Control_GCAGGCTTCCTACCAC-1	Macrophage	G2M
Control_GCAGTTAGTCACGACC-1	Macrophage	S
Control_GCGTTTCGTAGGCAAC-1	Macrophage	G2M
Control_GGATGTTTCGCGATCG-1	Macrophage	G2M
Control_GGGTCACGTTGGTGTT-1	Macrophage	G1
Control_GGGTGAAGTAAGAACT-1	Macrophage	G1
Control_GGTGATTAGGGTATAT-1	Macrophage	S
Control_GTACAACGTAGCTGCC-1	Macrophage	G1
Control_GTAGGAGGTCACTAGT-1	Macrophage	G2M
Control_GTCAAACAGAGCAGTC-1	Macrophage	S
Control_GTCCACTGTAAGTCAA-1	Macrophage	G1
Control_GTGGGAACACCGTCGA-1	Macrophage	G1
Control_GTTTACTAGATAACGT-1	Macrophage	S
Control_TAAGTCGCATCTTAGG-1	Macrophage	G1
Control_TACAACGCAATGAGCG-1	Macrophage	S
Control_TACCTCGCATCGGAGA-1	Macrophage	G2M
Control_TACTTACCAATGAACA-1	Macrophage	G2M
Control_TACTTCAGTCTTGAGT-1	Macrophage	S
Control_TAGGTACGTAGGGTAC-1	Macrophage	G2M
Control_TCAATCTCAACGCCCA-1	Macrophage	G2M
Control_TCAATTCCAAAGACGC-1	Macrophage	G2M
Control_TCACATTAGTTTAGGA-1	Macrophage	S
Control_TCGCAGGGTAAGTAGT-1	Macrophage	G2M
Control_TCGGTCTGTGTAACGG-1	Macrophage	G2M
Control_TCTAACTGTTTGATCG-1	Macrophage	G2M
Control_TCTTGCGAGACAACAT-1	Macrophage	S
Control_TGAACGTTCTCGCTCA-1	Macrophage	S
Control_TGAATCGTCGAGAATA-1	Macrophage	S
Control_TGAGCGCGTTCTCGCT-1	Macrophage	G1
Control_TGATGCATCCCATTTA-1	Macrophage	S
Control_TGCAGTAGTTACCTTT-1	Macrophage	G2M
Control_TGCATCCAGAAGGATG-1	Macrophage	G2M
Control_TGCATCCCATTCACAG-1	Macrophage	G1
Control_TGCTTGCAGCGTTAGG-1	Macrophage	G1
Control_TGGTTAGGTCAAGCGA-1	Macrophage	G2M
Control_TGTCCACCAGCCTTCT-1	Macrophage	G2M
Control_TGTGGCGTCTACGCGG-1	Macrophage	G1
Control_TTCAGGATCCCTATTA-1	Macrophage	G1
Control_TTGCATTCAGAGCCCT-1	Macrophage	G2M
Control_TTGGATGAGTTACGTC-1	Macrophage	G1
Control_TTGTGGAGTCCGTACG-1	Macrophage	G1
Control_TTTATGCTCACACCCT-1	Macrophage	G2M
Case_AAAGTCCCAGTGTACT-1	Mast cell	G1
Case_AACAAGACACCAACAT-1	Mast cell	S
Case_AACCCAACACGTACTA-1	Mast cell	G2M
Case_AACCCAATCCTACAAG-1	Mast cell	S
Case_AACGGGATCCATTGTT-1	Mast cell	G2M
Case_AAGAACAAGTGCACCC-1	Mast cell	S
Case_AAGCATCTCTCTCGCA-1	Mast cell	G1
Case_AAGCGAGGTGGTGATG-1	Mast cell	G2M
Case_AAGGTAAAGCCTTGAT-1	Mast cell	G2M
Case_AAGTGAACACCCTGTT-1	Mast cell	G1
Case_AATGACCTCCAAGAGG-1	Mast cell	G1
Case_AATGGAAGTTAAGGAT-1	Mast cell	G1
Case_AATGGCTAGTGGTTGG-1	Mast cell	G1
Case_AATTCCTAGCATTGAA-1	Mast cell	G2M
Case_AATTTCCCAACCGCTG-1	Mast cell	G2M
Case_ACAAGCTCAGATCACT-1	Mast cell	G2M
Case_ACACAGTCAATGGCCC-1	Mast cell	S
Case_ACACAGTTCAATCCGA-1	Mast cell	G2M
Case_ACAGCCGGTATGAGGC-1	Mast cell	S
Case_ACAGCCGTCCGCAAAT-1	Mast cell	S
Case_ACCAAACAGCCTTTCC-1	Mast cell	G2M
Case_ACCGTTCCATGACACT-1	Mast cell	G2M
Case_ACCTGTCTCCATCCGT-1	Mast cell	G1
Case_ACGATCATCATTCTTG-1	Mast cell	S
Case_ACGCACGAGGTAATCA-1	Mast cell	G2M
Case_ACGTAACAGTGACACG-1	Mast cell	S
Case_ACGTAACCATCAGTCA-1	Mast cell	G2M
Case_ACTACGAAGGCCTGCT-1	Mast cell	G2M
Case_ACTTAGGCAGTCCCGA-1	Mast cell	S
Case_ACTTATCTCTAAGCGT-1	Mast cell	G1
Case_ACTTCCGTCGCCAGAC-1	Mast cell	S
Case_ACTTCGCTCCTTGGAA-1	Mast cell	G2M
Case_AGAACAACACAAAGTA-1	Mast cell	G2M
Case_AGAACAAGTGTAACGG-1	Mast cell	G1
Case_AGACCATGTGGTCTGC-1	Mast cell	G2M
Case_AGACTCATCATTCGGA-1	Mast cell	S
Case_AGAGCAGCACACACGC-1	Mast cell	S
Case_AGAGCAGGTCGACTGC-1	Mast cell	G1
Case_AGATCCAGTGGAACCA-1	Mast cell	S
Case_AGATGCTGTTCTTGTT-1	Mast cell	S
Case_AGCCAGCAGCATCCTA-1	Mast cell	G2M
Case_AGCCAGCTCCGCGAGT-1	Mast cell	G2M
Case_AGCGCCAGTCCGGTGT-1	Mast cell	G1
Case_AGCTCAATCCCGTGAG-1	Mast cell	S
Case_AGGAGGTGTAGCGTAG-1	Mast cell	G2M
Case_AGGCTGCCAGCACCCA-1	Mast cell	G1
Case_AGGGCTCGTGCCTACG-1	Mast cell	G1
Case_AGTACCACAGAGGTTG-1	Mast cell	G1
Case_AGTAGCTAGGCCATAG-1	Mast cell	S
Case_AGTAGCTAGGCTAAAT-1	Mast cell	S
Case_AGTCTCCCAGGTAGTG-1	Mast cell	S
Case_ATACCTTGTGCCTACG-1	Mast cell	G2M
Case_ATCACAGGTCACTCAA-1	Mast cell	G2M
Case_ATCACGAGTTGAATCC-1	Mast cell	G1
Case_ATCACTTGTCCAAATC-1	Mast cell	S
Case_ATCAGGTCAACCAACT-1	Mast cell	S
Case_ATCCATTAGTAAGACT-1	Mast cell	G2M
Case_ATGAGGGAGAGATTCA-1	Mast cell	G1
Case_ATGATCGCAGTATTCG-1	Mast cell	G1
Case_ATGATCGTCTCTATGT-1	Mast cell	G2M
Case_ATGGGTTCAAGCTCTA-1	Mast cell	S
Case_ATTCTTGTCCGTGGGT-1	Mast cell	S
Case_ATTGGGTGTCCGGCAT-1	Mast cell	S
Case_ATTTCTGCAACTAGAA-1	Mast cell	S
Case_CAATCGAAGAAACTCA-1	Mast cell	G2M
Case_CAATTTCAGCGGTATG-1	Mast cell	G1
Case_CAATTTCCAGTTGCGC-1	Mast cell	S
Case_CACAACAGTAGCTGAG-1	Mast cell	G1
Case_CACCAAATCGTGGACC-1	Mast cell	S
Case_CACGTGGGTAGGTTTC-1	Mast cell	S
Case_CACGTTCCATAGTCAC-1	Mast cell	G2M
Case_CACGTTCGTGGAAGTC-1	Mast cell	S
Case_CACTAAGCACCAAAGG-1	Mast cell	S
Case_CAGCGTGGTTCGATTG-1	Mast cell	S
Case_CAGGCCAGTATGGAGC-1	Mast cell	S
Case_CAGTGCGTCGACGCTG-1	Mast cell	S
Case_CAGTTAGGTTAAGTCC-1	Mast cell	G1
Case_CATACCCTCTCGTTTA-1	Mast cell	G1
Case_CATCGCTAGACTTAAG-1	Mast cell	G1
Case_CATCGGGCATTGGATC-1	Mast cell	S
Case_CATGAGTAGGTAACTA-1	Mast cell	S
Case_CATGCAAGTACGGATG-1	Mast cell	G2M
Case_CATGCCTAGAAATTCG-1	Mast cell	S
Case_CATTGAGGTGGTGATG-1	Mast cell	G1
Case_CATTGCCCAATCTCGA-1	Mast cell	G2M
Case_CCAATGACACCTTCCA-1	Mast cell	G2M
Case_CCAATTTCAGTCCCGA-1	Mast cell	G1
Case_CCACAAACACACCTTC-1	Mast cell	S
Case_CCCAACTTCACCGGGT-1	Mast cell	G2M
Case_CCGGGTAAGTTGCATC-1	Mast cell	G2M
Case_CCGGTAGAGCCATTGT-1	Mast cell	G2M
Case_CCGGTGAAGTCAGAGC-1	Mast cell	G1
Case_CCGTGAGAGTGCTCGC-1	Mast cell	S
Case_CCTCAACGTGATAGTA-1	Mast cell	S
Case_CCTCAGTCATGGCGCT-1	Mast cell	S
Case_CCTCAGTGTATCAGCT-1	Mast cell	S
Case_CCTCCAAGTAGCGTTT-1	Mast cell	S
Case_CCTCTAGGTTAGGAGC-1	Mast cell	S
Case_CCTCTCCAGTGGTTCT-1	Mast cell	G1
Case_CCTGTTGAGAAACTCA-1	Mast cell	G2M
Case_CCTTTGGAGTAAAGCT-1	Mast cell	G1
Case_CGAAGTTCAAAGAGTT-1	Mast cell	G2M
Case_CGAGAAGGTGTCCGGT-1	Mast cell	G1
Case_CGAGGCTTCGATTCCC-1	Mast cell	S
Case_CGATCGGAGCCGTTAT-1	Mast cell	G2M
Case_CGATGGCAGAGTGTTA-1	Mast cell	G2M
Case_CGCAGGTTCGCAGTGC-1	Mast cell	S
Case_CGGAACCGTCGGCACT-1	Mast cell	G1
Case_CGGACACTCGATACTG-1	Mast cell	G1
Case_CGGAGAATCAGGGTAG-1	Mast cell	S
Case_CGGGTGTTCACTACGA-1	Mast cell	S
Case_CGTGAATAGGTAAAGG-1	Mast cell	S
Case_CGTGTCTTCCCATAGA-1	Mast cell	G2M
Case_CGTTGGGAGGTTCCGC-1	Mast cell	G2M
Case_CTCAACCCAGCACGAA-1	Mast cell	S
Case_CTCAAGACAGTGGTGA-1	Mast cell	S
Case_CTCAATTCAAGGCTTT-1	Mast cell	G2M
Case_CTCAGAACAAATGCGG-1	Mast cell	S
Case_CTCCAACGTCGTCTCT-1	Mast cell	G2M
Case_CTCCCAACAATAAGGT-1	Mast cell	S
Case_CTCCTTTAGTTACTCG-1	Mast cell	S
Case_CTCTCGAGTTTGGCTA-1	Mast cell	G2M
Case_CTGCGAGTCGACATTG-1	Mast cell	G2M
Case_CTGCTCAAGAGCATAT-1	Mast cell	S
Case_CTTCCTTTCCGTCCTA-1	Mast cell	S
Case_CTTCTCTGTAGTACGG-1	Mast cell	G1
Case_GAAACCTCATAATGCC-1	Mast cell	G2M
Case_GAAACCTCATTGTAGC-1	Mast cell	G2M
Case_GAACGTTGTCAAGGCA-1	Mast cell	G1
Case_GAAGCCCCAAGCCATT-1	Mast cell	S
Case_GACACGCTCGGCATCG-1	Mast cell	S
Case_GACAGCCGTCGTACAT-1	Mast cell	G1
Case_GACAGCCTCGAGAACG-1	Mast cell	S
Case_GACATCAGTATTCCTT-1	Mast cell	S
Case_GACTATGTCTGTTCAT-1	Mast cell	G1
Case_GACTGATAGGGCTAAC-1	Mast cell	G2M
Case_GAGACTTGTTTAAGGA-1	Mast cell	G2M
Case_GAGTCTAGTGTATCCA-1	Mast cell	G2M
Case_GATCACAGTGATACTC-1	Mast cell	G2M
Case_GATCAGTCACCCTGAG-1	Mast cell	S
Case_GATGACTCAGGACGAT-1	Mast cell	S
Case_GATGCTAAGCGTATAA-1	Mast cell	G1
Case_GATGTTGTCAGATTGC-1	Mast cell	S
Case_GCACATAGTAACGGTG-1	Mast cell	G2M
Case_GCACGTGAGTCATCCA-1	Mast cell	G1
Case_GCACGTGGTGCTTCAA-1	Mast cell	S
Case_GCAGGCTGTTGAAGTA-1	Mast cell	S
Case_GCAGGCTTCATTACTC-1	Mast cell	S
Case_GCCAGGTAGACAGCGT-1	Mast cell	G2M
Case_GCCCGAATCTCTGGTC-1	Mast cell	G1
Case_GCCGATGGTAGCACGA-1	Mast cell	S
Case_GCGAGAAAGTCGCGAA-1	Mast cell	S
Case_GCGATCGGTCCTGGGT-1	Mast cell	S
Case_GCGTTTCCAATCGAAA-1	Mast cell	S
Case_GCTGAATAGTGCCGAA-1	Mast cell	G2M
Case_GGATCTAAGGACAACC-1	Mast cell	G1
Case_GGCTGTGTCGTAGAGG-1	Mast cell	G1
Case_GGCTTGGGTACATACC-1	Mast cell	G1
Case_GGGAAGTAGTTGGACG-1	Mast cell	G1
Case_GGGATCCGTTCTGAGT-1	Mast cell	G1
Case_GGGTGTCTCGTTCTAT-1	Mast cell	S
Case_GGTAATCTCCACCTCA-1	Mast cell	G1
Case_GGTCTGGCAAGTCGTT-1	Mast cell	S
Case_GGTGATTTCGCCAGTG-1	Mast cell	G1
Case_GGTGTCGCATGTCGTA-1	Mast cell	G2M
Case_GGTTAACGTAAGCAAT-1	Mast cell	G2M
Case_GGTTGTACAGTGGCTC-1	Mast cell	S
Case_GTAACCAGTTCACCGG-1	Mast cell	G1
Case_GTACAGTAGTGATAAC-1	Mast cell	G1
Case_GTAGAAAAGATCCCGC-1	Mast cell	S
Case_GTAGCTAGTTTCGACA-1	Mast cell	G1
Case_GTAGTACAGCTATCCA-1	Mast cell	S
Case_GTATTTCTCTACAGGT-1	Mast cell	G2M
Case_GTCAAGTAGGGCCTCT-1	Mast cell	S
Case_GTCCACTCAGCCGTCA-1	Mast cell	S
Case_GTCCTCAGTTTACTTC-1	Mast cell	G2M
Case_GTCGCGACATCTTCGC-1	Mast cell	S
Case_GTCGTAACATACTGAC-1	Mast cell	G1
Case_GTCTCACGTTGGCCGT-1	Mast cell	S
Case_GTCTCACGTTTCGATG-1	Mast cell	S
Case_GTGTGGCTCTGGCCTT-1	Mast cell	G1
Case_GTGTTAGCACCCTGTT-1	Mast cell	S
Case_GTTAGACTCATTCACT-1	Mast cell	G2M
Case_GTTCCGTAGTAAATGC-1	Mast cell	S
Case_GTTTGGAAGTTTGCTG-1	Mast cell	G2M
Case_TAACACGGTAGGCAGT-1	Mast cell	G2M
Case_TAACCAGTCGTTCAGA-1	Mast cell	S
Case_TACCCGTGTATCGAGG-1	Mast cell	G2M
Case_TACGGGCTCTACTGAG-1	Mast cell	G1
Case_TACGGTATCGTGACTA-1	Mast cell	G2M
Case_TAGGGTTCACGCCACA-1	Mast cell	G1
Case_TAGGTACCAAGAGTTA-1	Mast cell	G1
Case_TAGGTACTCTGTCCCA-1	Mast cell	G2M
Case_TATATCCAGCTCGACC-1	Mast cell	G1
Case_TATTCCATCGCTTACC-1	Mast cell	G2M
Case_TCAAGACGTAACCCGC-1	Mast cell	G2M
Case_TCACAAGTCTGTCTCG-1	Mast cell	S
Case_TCACACCAGGATATGT-1	Mast cell	S
Case_TCACGCTGTCGACTTA-1	Mast cell	G2M
Case_TCACTATTCCGGACTG-1	Mast cell	S
Case_TCAGCAAAGGTAAACT-1	Mast cell	G1
Case_TCAGGTACACTAACCA-1	Mast cell	G2M
Case_TCATGAGTCGGTTAGT-1	Mast cell	S
Case_TCATGCCAGTCGAGGT-1	Mast cell	S
Case_TCATTCAGTACAATAG-1	Mast cell	S
Case_TCCACGTAGGAACATT-1	Mast cell	G1
Case_TCCCACAGTAGAGGAA-1	Mast cell	G1
Case_TCCTCTTGTACTCGCG-1	Mast cell	S
Case_TCGACCTAGTCACTAC-1	Mast cell	G2M
Case_TCGACCTTCATCAGTG-1	Mast cell	G1
Case_TCTTCCTAGTAGATCA-1	Mast cell	S
Case_TGAGCATGTCTTCATT-1	Mast cell	S
Case_TGAGCGCGTATCTCTT-1	Mast cell	G1
Case_TGAGGAGGTATGGTAA-1	Mast cell	G1
Case_TGATCAGGTTCTGAGT-1	Mast cell	G1
Case_TGCACGGAGCTACTGT-1	Mast cell	S
Case_TGCACGGTCGCTGACG-1	Mast cell	S
Case_TGCAGATAGTGCTACT-1	Mast cell	G1
Case_TGGAGAGTCACTTGGA-1	Mast cell	S
Case_TGGGCTGAGAGGCCAT-1	Mast cell	G2M
Case_TGGGTTAGTAGTGCGA-1	Mast cell	S
Case_TGGTTAGCATGATAGA-1	Mast cell	G1
Case_TGTCCCAAGTATGGCG-1	Mast cell	G2M
Case_TGTCCCACAACTTGGT-1	Mast cell	G2M
Case_TGTGGCGAGAGCATAT-1	Mast cell	G1
Case_TGTGGCGAGCAGTAAT-1	Mast cell	S
Case_TGTTACTTCTTACCGC-1	Mast cell	S
Case_TGTTGGATCTAGCATG-1	Mast cell	G2M
Case_TTACCGCCATGGAAGC-1	Mast cell	G1
Case_TTAGGGTCAATTTCGG-1	Mast cell	S
Case_TTCACCGCATTGAAGA-1	Mast cell	G2M
Case_TTCCAATAGAGGTCAC-1	Mast cell	S
Case_TTCCAATAGCAGGCAT-1	Mast cell	G2M
Case_TTCCGGTCACTCCGGA-1	Mast cell	G1
Case_TTCGATTCAGAACATA-1	Mast cell	G1
Case_TTCTAACCAACCGTGC-1	Mast cell	S
Case_TTCTTCCTCACACCGG-1	Mast cell	S
Case_TTGAACGCATACCACA-1	Mast cell	S
Case_TTGATGGAGGAACTCG-1	Mast cell	G1
Case_TTGCCTGCAAAGGATT-1	Mast cell	G2M
Case_TTGGATGCAAAGCAAT-1	Mast cell	G1
Case_TTGGGCGGTATGAAGT-1	Mast cell	G1
Case_TTGGGTACAGGTAGTG-1	Mast cell	S
Case_TTGTGTTGTTTACACG-1	Mast cell	G1
Case_TTTACCAGTCGTTTCC-1	Mast cell	G2M
Case_TTTATGCTCAGCGCAC-1	Mast cell	S
Case_TTTCCTCTCGAGATGG-1	Mast cell	G2M
Case_TTTGATCAGTCGTCTA-1	Mast cell	G2M
Control_AAACGAACACGACGAA-1	Mast cell	S
Control_AAAGAACGTTCGATTG-1	Mast cell	S
Control_AAAGGGCAGCGTTCAT-1	Mast cell	G2M
Control_AACAGGGGTTAGAGAT-1	Mast cell	S
Control_AACCACAAGAGGTCGT-1	Mast cell	G1
Control_AACCATGCAACACAAA-1	Mast cell	G2M
Control_AAGACAAAGATTGAGT-1	Mast cell	G2M
Control_AAGACTCCAGATACTC-1	Mast cell	S
Control_AATCGACAGTTGGGAC-1	Mast cell	G2M
Control_AATGACCTCGAAGCCC-1	Mast cell	G1
Control_AATGGAAAGGGTAGCT-1	Mast cell	S
Control_ACACCAACAAACGGCA-1	Mast cell	S
Control_ACCATTTAGACGATAT-1	Mast cell	S
Control_ACCTGTCTCGAGCACC-1	Mast cell	S
Control_ACGTCCTCATTCGATG-1	Mast cell	S
Control_ACTTATCTCAACTGAC-1	Mast cell	G2M
Control_ACTTCGCAGGTTGGTG-1	Mast cell	S
Control_AGAAGCGGTAATGCGG-1	Mast cell	G1
Control_AGAAGTACATCAGTGT-1	Mast cell	S
Control_AGACCCGAGAATAACC-1	Mast cell	S
Control_AGACCCGCAGAACTAA-1	Mast cell	S
Control_AGATGAACACCTGTCT-1	Mast cell	G1
Control_AGCCAATTCGCCCAGA-1	Mast cell	G2M
Control_AGGAATATCCGCGAGT-1	Mast cell	S
Control_AGGCATTCAGTGCGCT-1	Mast cell	S
Control_AGGGCCTAGCATTGAA-1	Mast cell	G2M
Control_AGGGCCTCACTAACCA-1	Mast cell	S
Control_AGGTAGGAGCGTCAGA-1	Mast cell	G2M
Control_AGGTAGGAGTAGGTTA-1	Mast cell	G2M
Control_AGGTCATTCGTAACCA-1	Mast cell	G2M
Control_AGTGACTGTCGAGATG-1	Mast cell	S
Control_AGTTAGCGTGGTCTGC-1	Mast cell	G1
Control_AGTTCCCGTTCTCCCA-1	Mast cell	G2M
Control_AGTTCGAGTCTGCATA-1	Mast cell	G2M
Control_ATACCGAAGCAAGGAA-1	Mast cell	S
Control_ATCGATGTCTCCTGCA-1	Mast cell	S
Control_ATCGCCTGTCTCCTGT-1	Mast cell	G2M
Control_ATCGTCCAGCGACTTT-1	Mast cell	S
Control_ATCTTCAGTGCTATTG-1	Mast cell	G2M
Control_ATGAAAGCAGGCAATG-1	Mast cell	S
Control_ATGAGGGAGGTCGTCC-1	Mast cell	S
Control_ATGCCTCGTGCACAAG-1	Mast cell	S
Control_ATGGGTTGTTAAACAG-1	Mast cell	G1
Control_ATTCAGGAGTATGTAG-1	Mast cell	S
Control_ATTCATCTCTCTATGT-1	Mast cell	G1
Control_ATTCGTTGTGTCATGT-1	Mast cell	S
Control_CAACAACTCATTCGGA-1	Mast cell	G2M
Control_CAACCTCCAGGTCCCA-1	Mast cell	S
Control_CAAGCTACAATCGCAT-1	Mast cell	G1
Control_CAATTTCAGCTGCCAC-1	Mast cell	S
Control_CACATGAAGACTGGGT-1	Mast cell	S
Control_CACCAAAGTTTACCAG-1	Mast cell	S
Control_CACCAAATCAGCTCTC-1	Mast cell	G1
Control_CACGGGTTCGCCGTGA-1	Mast cell	S
Control_CACTGTCAGTGATTCC-1	Mast cell	S
Control_CAGATTGTCAATCTCT-1	Mast cell	S
Control_CAGATTGTCCGTATAG-1	Mast cell	G1
Control_CAGCACGCAGTATGAA-1	Mast cell	S
Control_CAGGTATCAGACCTGC-1	Mast cell	G1
Control_CAGTTAGTCGTGTGAT-1	Mast cell	G1
Control_CAGTTCCTCTGGTGGC-1	Mast cell	G2M
Control_CATAAGCTCGAACACT-1	Mast cell	G1
Control_CATACCCCAGTGACCC-1	Mast cell	S
Control_CATGCGGCAAGTGCTT-1	Mast cell	S
Control_CATGCGGGTATGGAAT-1	Mast cell	G1
Control_CATTGAGTCTTGGAAC-1	Mast cell	S
Control_CATTGTTAGGCCACCT-1	Mast cell	G1
Control_CCAAGCGAGCGCATCC-1	Mast cell	G2M
Control_CCATAAGGTCTGTAGT-1	Mast cell	G1
Control_CCCTTAGTCCTGTAAG-1	Mast cell	S
Control_CCGAACGAGGGTTAGC-1	Mast cell	S
Control_CCGCAAGAGTACTCGT-1	Mast cell	S
Control_CCGGTGACAGATTCGT-1	Mast cell	S
Control_CCTAACCAGTAAGGGA-1	Mast cell	G1
Control_CCTCCAATCCAAGCTA-1	Mast cell	S
Control_CCTGCATCACCTAAAC-1	Mast cell	G2M
Control_CCTTGTGTCATTACCT-1	Mast cell	S
Control_CGAGTGCAGGTGCCAA-1	Mast cell	G2M
Control_CGAGTGCGTCCAAAGG-1	Mast cell	G2M
Control_CGAGTTAGTCCGAAAG-1	Mast cell	S
Control_CGCATAATCGATGGAG-1	Mast cell	S
Control_CGCATGGCATGTAACC-1	Mast cell	S
Control_CGCCAGAAGCTTCTAG-1	Mast cell	S
Control_CGGTCAGTCAGACATC-1	Mast cell	G2M
Control_CGTAAGTCAACAGCCC-1	Mast cell	G2M
Control_CGTGCTTAGCCGCACT-1	Mast cell	S
Control_CGTTAGAAGATACATG-1	Mast cell	S
Control_CGTTGGGCATAGAATG-1	Mast cell	S
Control_CGTTGGGGTTTAAGGA-1	Mast cell	S
Control_CTATAGGTCCCAGGAC-1	Mast cell	G2M
Control_CTCAACCGTAACACGG-1	Mast cell	S
Control_CTCAACCGTGGTAATA-1	Mast cell	G2M
Control_CTCAGAACAGAGGCAT-1	Mast cell	S
Control_CTCCCAATCACCGGGT-1	Mast cell	G1
Control_CTGAGCGCATGGGTTT-1	Mast cell	S
Control_CTGGCAGAGACAACTA-1	Mast cell	S
Control_CTGTGGGTCCACGGAC-1	Mast cell	S
Control_CTTACCGTCGCGTGCA-1	Mast cell	S
Control_GAAGAATCATCCGATA-1	Mast cell	S
Control_GAAGGGTGTTAAACAG-1	Mast cell	G1
Control_GAATCGTCAACTAGAA-1	Mast cell	S
Control_GAATCGTTCGGTCAGC-1	Mast cell	S
Control_GACCAATCAAGTATCC-1	Mast cell	S
Control_GACCCAGGTTTCCAAG-1	Mast cell	G1
Control_GACGCTGCAATCGAAA-1	Mast cell	G1
Control_GACTATGTCTGTCTCG-1	Mast cell	G2M
Control_GACTTCCCACGCTGTG-1	Mast cell	S
Control_GAGACTTAGCAATTCC-1	Mast cell	G1
Control_GAGCTGCTCAAAGAAC-1	Mast cell	G2M
Control_GATAGAAAGTAGCAAT-1	Mast cell	S
Control_GATCAGTTCCTTCGAC-1	Mast cell	S
Control_GATCATGTCAGCGCAC-1	Mast cell	S
Control_GATGTTGAGAAACTAC-1	Mast cell	G2M
Control_GCAACATAGCAAGCCA-1	Mast cell	G1
Control_GCCAACGGTATCGTGT-1	Mast cell	G1
Control_GCCATGGAGGTCCAGA-1	Mast cell	G2M
Control_GCCCGAACAACGGCCT-1	Mast cell	G1
Control_GCCTGTTCAACACAGG-1	Mast cell	S
Control_GCTTTCGGTCTGTAGT-1	Mast cell	G2M
Control_GCTTTCGTCGAGAACG-1	Mast cell	G1
Control_GGAGAACAGCCGCTTG-1	Mast cell	G1
Control_GGGACAAGTACGCGTC-1	Mast cell	G2M
Control_GGGATGAGTCCTCATC-1	Mast cell	G1
Control_GGGCCATAGACCATAA-1	Mast cell	S
Control_GGGCCATAGGTAAGAG-1	Mast cell	G1
Control_GGGTATTCACTCCACT-1	Mast cell	S
Control_GGTGGCTAGGTTGGTG-1	Mast cell	S
Control_GGTGTCGAGATACAGT-1	Mast cell	S
Control_GGTGTCGAGGGCTTCC-1	Mast cell	G1
Control_GGTTCTCCACTGTGAT-1	Mast cell	S
Control_GTAACCAGTAGTGGCA-1	Mast cell	S
Control_GTAATCGCAGACATCT-1	Mast cell	G1
Control_GTAGGAGAGGTTCTAC-1	Mast cell	G1
Control_GTCACTCCAAAGAACT-1	Mast cell	G2M
Control_GTCCCATGTCCAACGC-1	Mast cell	S
Control_GTCTACCTCACTCGAA-1	Mast cell	G2M
Control_GTGAGTTAGCGCCGTT-1	Mast cell	G1
Control_GTGTAACAGTCTACCA-1	Mast cell	G1
Control_GTGTGGCGTCTCTCCA-1	Mast cell	G2M
Control_GTTCCGTAGCAACTTC-1	Mast cell	G1
Control_GTTGTGATCTCGAGTA-1	Mast cell	G1
Control_TAACACGCATATTCGG-1	Mast cell	S
Control_TAACCAGAGTACCCTA-1	Mast cell	G1
Control_TAAGCCAAGAAGGATG-1	Mast cell	S
Control_TACGGTACACTGCGTG-1	Mast cell	G2M
Control_TACTTGTTCTACGCGG-1	Mast cell	S
Control_TAGACTGCAGGGACTA-1	Mast cell	G2M
Control_TATATCCCACTTTATC-1	Mast cell	G1
Control_TCAATCTAGCTCGAAG-1	Mast cell	G1
Control_TCAATTCTCGCCTTGT-1	Mast cell	S
Control_TCAGCAACATTCTTCA-1	Mast cell	S
Control_TCAGGGCTCACCTGTC-1	Mast cell	G1
Control_TCATATCGTAGATCCT-1	Mast cell	S
Control_TCATTCATCTCGGGAC-1	Mast cell	S
Control_TCCACGTAGTAAACTG-1	Mast cell	G1
Control_TCGAAGTAGTGGTTAA-1	Mast cell	S
Control_TCGATTTAGAGCTGAC-1	Mast cell	G2M
Control_TCGCACTAGGCGAAGG-1	Mast cell	G1
Control_TCGCAGGAGCTTTCCC-1	Mast cell	S
Control_TCTATCACAGAGCCCT-1	Mast cell	S
Control_TCTTCCTGTCTTCAAG-1	Mast cell	G2M
Control_TGATCAGAGTGAGTTA-1	Mast cell	G2M
Control_TGATGGTCAAGGACAC-1	Mast cell	S
Control_TGCAGATTCGTGGAAG-1	Mast cell	G2M
Control_TGCAGTATCGGAGCAA-1	Mast cell	G1
Control_TGCTTGCAGCGGTAGT-1	Mast cell	G2M
Control_TGCTTGCTCGGATTAC-1	Mast cell	G2M
Control_TGTAACGAGACGAGCT-1	Mast cell	G2M
Control_TGTGATGAGCATCAAA-1	Mast cell	G2M
Control_TTACGCCTCGACCACG-1	Mast cell	G2M
Control_TTACGTTCAAATGGAT-1	Mast cell	S
Control_TTAGGCATCGCCTATC-1	Mast cell	G1
Control_TTCCGGTCACAGTATC-1	Mast cell	G1
Control_TTCCGTGTCCCTCTTT-1	Mast cell	G2M
Control_TTGACCCGTACATACC-1	Mast cell	S
Control_TTGATGGGTGGTCTGC-1	Mast cell	S
Control_TTGGGATCAAGCGGAT-1	Mast cell	S
Control_TTTATGCTCAGTGTTG-1	Mast cell	G2M
Control_TTTCATGTCTCTGCTG-1	Mast cell	S
Control_TTTGACTCAGTCAGCC-1	Mast cell	G2M
Control_TTTGTTGCAAGATGGC-1	Mast cell	G2M
Control_TTTGTTGTCCCTGGTT-1	Mast cell	S
Case_AAACCCAAGCCGTTAT-1	Mesenchymal stem cell	G2M
Case_AAACCCAAGCCTATTG-1	Mesenchymal stem cell	S
Case_AAACCCAAGGTAGACC-1	Mesenchymal stem cell	G1
Case_AAACCCACACAGTCCG-1	Mesenchymal stem cell	G1
Case_AAACCCAGTATCCTCC-1	Mesenchymal stem cell	S
Case_AAACCCAGTATGAAGT-1	Mesenchymal stem cell	S
Case_AAACCCAGTGAATGTA-1	Mesenchymal stem cell	S
Case_AAACCCAGTGACCGAA-1	Mesenchymal stem cell	S
Case_AAACCCAGTGAGGATC-1	Mesenchymal stem cell	G1
Case_AAACCCAGTTCACGAT-1	Mesenchymal stem cell	G2M
Case_AAACCCAGTTGGAGAC-1	Mesenchymal stem cell	G2M
Case_AAACCCATCAACGCTA-1	Mesenchymal stem cell	G1
Case_AAACCCATCAAGCCAT-1	Mesenchymal stem cell	G1
Case_AAACCCATCGTCAAAC-1	Mesenchymal stem cell	G2M
Case_AAACGAACAGCTTCGG-1	Mesenchymal stem cell	G1
Case_AAACGAAGTCGCACGT-1	Mesenchymal stem cell	S
Case_AAACGAAGTGTTGACT-1	Mesenchymal stem cell	G1
Case_AAACGAATCCACACAA-1	Mesenchymal stem cell	G1
Case_AAACGAATCTCTCGAC-1	Mesenchymal stem cell	G2M
Case_AAACGCTCATTGTGCA-1	Mesenchymal stem cell	S
Case_AAACGCTGTACTCAAC-1	Mesenchymal stem cell	G2M
Case_AAACGCTGTCCACACG-1	Mesenchymal stem cell	G1
Case_AAACGCTGTGATCATC-1	Mesenchymal stem cell	G1
Case_AAACGCTGTGCGGCTT-1	Mesenchymal stem cell	G2M
Case_AAACGCTTCAATCGGT-1	Mesenchymal stem cell	G2M
Case_AAACGCTTCCGAAATC-1	Mesenchymal stem cell	S
Case_AAACGCTTCTAGTGTG-1	Mesenchymal stem cell	G2M
Case_AAAGAACAGGGTAATT-1	Mesenchymal stem cell	G1
Case_AAAGAACCAGGTATGG-1	Mesenchymal stem cell	G2M
Case_AAAGAACCATGCGGTC-1	Mesenchymal stem cell	S
Case_AAAGAACGTAGGCTCC-1	Mesenchymal stem cell	G2M
Case_AAAGAACGTTGCGGCT-1	Mesenchymal stem cell	S
Case_AAAGAACTCTATCGGA-1	Mesenchymal stem cell	G2M
Case_AAAGGATCACTGGATT-1	Mesenchymal stem cell	G2M
Case_AAAGGATCATGACACT-1	Mesenchymal stem cell	G1
Case_AAAGGATGTCACATTG-1	Mesenchymal stem cell	G2M
Case_AAAGGATGTCGCTCGA-1	Mesenchymal stem cell	G1
Case_AAAGGATTCAACCCGG-1	Mesenchymal stem cell	G1
Case_AAAGGATTCGACCTAA-1	Mesenchymal stem cell	G1
Case_AAAGGATTCGCATAGT-1	Mesenchymal stem cell	G1
Case_AAAGGATTCGGCTGAC-1	Mesenchymal stem cell	G1
Case_AAAGGATTCTCTTCAA-1	Mesenchymal stem cell	G1
Case_AAAGGGCAGACCTCAT-1	Mesenchymal stem cell	G1
Case_AAAGGGCAGATGGCGT-1	Mesenchymal stem cell	G2M
Case_AAAGGGCAGTCTAGAA-1	Mesenchymal stem cell	S
Case_AAAGGGCCACTAGGCC-1	Mesenchymal stem cell	G1
Case_AAAGGGCGTCTTAGTG-1	Mesenchymal stem cell	S
Case_AAAGGGCGTGCATTTG-1	Mesenchymal stem cell	S
Case_AAAGGGCTCACGAACT-1	Mesenchymal stem cell	G1
Case_AAAGGGCTCCCTGTTG-1	Mesenchymal stem cell	G1
Case_AAAGGTAAGAGGCGTT-1	Mesenchymal stem cell	G1
Case_AAAGGTAAGCTACTAC-1	Mesenchymal stem cell	G1
Case_AAAGGTAAGTTTCAGC-1	Mesenchymal stem cell	G1
Case_AAAGGTACAACTGCCG-1	Mesenchymal stem cell	G1
Case_AAAGGTACACTGAGGA-1	Mesenchymal stem cell	G1
Case_AAAGGTACAGCTAACT-1	Mesenchymal stem cell	G1
Case_AAAGGTAGTAGCGTCC-1	Mesenchymal stem cell	G1
Case_AAAGGTATCCAGTTCC-1	Mesenchymal stem cell	G1
Case_AAAGGTATCCATTCGC-1	Mesenchymal stem cell	G2M
Case_AAAGGTATCGACGTCG-1	Mesenchymal stem cell	G1
Case_AAAGGTATCGCTCTAC-1	Mesenchymal stem cell	G1
Case_AAAGGTATCTCACCCA-1	Mesenchymal stem cell	G2M
Case_AAAGTCCAGGTAAGGA-1	Mesenchymal stem cell	G2M
Case_AAAGTCCAGTGATAGT-1	Mesenchymal stem cell	G2M
Case_AAAGTCCCAACACAAA-1	Mesenchymal stem cell	G2M
Case_AAAGTCCGTGCCGAAA-1	Mesenchymal stem cell	G1
Case_AAAGTCCGTTGCACGC-1	Mesenchymal stem cell	S
Case_AAAGTCCGTTGCTAGT-1	Mesenchymal stem cell	G1
Case_AAAGTCCTCTGGCCAG-1	Mesenchymal stem cell	G2M
Case_AAAGTGAAGACGATAT-1	Mesenchymal stem cell	G1
Case_AAAGTGACAAGGGTCA-1	Mesenchymal stem cell	S
Case_AAAGTGACAATAGTAG-1	Mesenchymal stem cell	S
Case_AAAGTGACACGCAGTC-1	Mesenchymal stem cell	S
Case_AAAGTGAGTCTACACA-1	Mesenchymal stem cell	G1
Case_AAAGTGATCGGCATCG-1	Mesenchymal stem cell	G1
Case_AAATGGAAGAGCCCAA-1	Mesenchymal stem cell	G1
Case_AAATGGACAGATTAAG-1	Mesenchymal stem cell	G1
Case_AAATGGAGTTACCCTC-1	Mesenchymal stem cell	G2M
Case_AAATGGAGTTGTACGT-1	Mesenchymal stem cell	G1
Case_AAATGGATCATCCCGT-1	Mesenchymal stem cell	G1
Case_AAATGGATCGCCAATA-1	Mesenchymal stem cell	G1
Case_AACAAAGAGATGCCGA-1	Mesenchymal stem cell	G1
Case_AACAAAGAGTCGTCTA-1	Mesenchymal stem cell	G1
Case_AACAAAGCAAAGTATG-1	Mesenchymal stem cell	S
Case_AACAAAGCAAGTCATC-1	Mesenchymal stem cell	G2M
Case_AACAAAGGTCGCATGC-1	Mesenchymal stem cell	G1
Case_AACAAAGTCAATCTCT-1	Mesenchymal stem cell	G1
Case_AACAAAGTCGATTGAC-1	Mesenchymal stem cell	G2M
Case_AACAAAGTCGCAATGT-1	Mesenchymal stem cell	G1
Case_AACAAAGTCGGTTGTA-1	Mesenchymal stem cell	G1
Case_AACAACCCAAAGTATG-1	Mesenchymal stem cell	S
Case_AACAACCCACCGGCTA-1	Mesenchymal stem cell	S
Case_AACAACCGTCATCAGT-1	Mesenchymal stem cell	G1
Case_AACAACCGTCGATTAC-1	Mesenchymal stem cell	G2M
Case_AACAACCTCAACCGAT-1	Mesenchymal stem cell	G1
Case_AACAACCTCCCAGCGA-1	Mesenchymal stem cell	G1
Case_AACAACCTCTCGCTCA-1	Mesenchymal stem cell	G2M
Case_AACAAGAAGCCTTCTC-1	Mesenchymal stem cell	G1
Case_AACAAGACAGCATTGT-1	Mesenchymal stem cell	G2M
Case_AACAAGATCATCTACT-1	Mesenchymal stem cell	S
Case_AACAAGATCGTTGCCT-1	Mesenchymal stem cell	G2M
Case_AACAAGATCTCCAAGA-1	Mesenchymal stem cell	S
Case_AACAAGATCTGGGAGA-1	Mesenchymal stem cell	S
Case_AACACACAGGTCCCTG-1	Mesenchymal stem cell	G2M
Case_AACACACAGTATAACG-1	Mesenchymal stem cell	G1
Case_AACACACCATTCATCT-1	Mesenchymal stem cell	G1
Case_AACACACGTACACGCC-1	Mesenchymal stem cell	G1
Case_AACACACGTGTTAACC-1	Mesenchymal stem cell	G1
Case_AACACACGTGTTGAGG-1	Mesenchymal stem cell	G1
Case_AACACACTCACGGAGA-1	Mesenchymal stem cell	G1
Case_AACAGGGAGCAAATCA-1	Mesenchymal stem cell	G2M
Case_AACAGGGCAAGTGTCT-1	Mesenchymal stem cell	G1
Case_AACAGGGCACGTAACT-1	Mesenchymal stem cell	G1
Case_AACAGGGCACTCCTGT-1	Mesenchymal stem cell	G1
Case_AACAGGGCACTGCACG-1	Mesenchymal stem cell	G1
Case_AACAGGGGTAGACTGG-1	Mesenchymal stem cell	G1
Case_AACAGGGGTGCTCTTC-1	Mesenchymal stem cell	S
Case_AACAGGGTCTCTATAC-1	Mesenchymal stem cell	S
Case_AACCAACCAACGTAAA-1	Mesenchymal stem cell	G1
Case_AACCAACCAAGCTGTT-1	Mesenchymal stem cell	S
Case_AACCAACGTCTCCCTA-1	Mesenchymal stem cell	G1
Case_AACCAACTCGAGTGGA-1	Mesenchymal stem cell	G2M
Case_AACCAACTCTACACTT-1	Mesenchymal stem cell	G1
Case_AACCAACTCTCTTGCG-1	Mesenchymal stem cell	G1
Case_AACCACAAGCCAACCC-1	Mesenchymal stem cell	S
Case_AACCACAAGGAATCGC-1	Mesenchymal stem cell	G2M
Case_AACCACAAGGAGGGTG-1	Mesenchymal stem cell	G1
Case_AACCACAAGGTGCTTT-1	Mesenchymal stem cell	G1
Case_AACCACAAGTAGAGTT-1	Mesenchymal stem cell	G1
Case_AACCACAAGTTTGGCT-1	Mesenchymal stem cell	G1
Case_AACCACACACACAGAG-1	Mesenchymal stem cell	G2M
Case_AACCACACATTACGGT-1	Mesenchymal stem cell	G1
Case_AACCACACATTCACAG-1	Mesenchymal stem cell	G2M
Case_AACCACATCGAGTACT-1	Mesenchymal stem cell	G1
Case_AACCATGAGCGATGAC-1	Mesenchymal stem cell	G1
Case_AACCATGCACCACATA-1	Mesenchymal stem cell	G1
Case_AACCATGGTATCCCAA-1	Mesenchymal stem cell	S
Case_AACCATGGTTAGAGTA-1	Mesenchymal stem cell	G2M
Case_AACCATGTCGGCATTA-1	Mesenchymal stem cell	G1
Case_AACCCAAAGAAATTGC-1	Mesenchymal stem cell	G1
Case_AACCCAAAGAACTGAT-1	Mesenchymal stem cell	G1
Case_AACCCAAAGCCTCATA-1	Mesenchymal stem cell	G1
Case_AACCCAAAGGAGAGTA-1	Mesenchymal stem cell	G2M
Case_AACCCAAAGGGCGAAG-1	Mesenchymal stem cell	S
Case_AACCCAACACCAGGTC-1	Mesenchymal stem cell	G1
Case_AACCCAACATTGACAC-1	Mesenchymal stem cell	G1
Case_AACCCAAGTCCCAAAT-1	Mesenchymal stem cell	G1
Case_AACCCAAGTCGGTAAG-1	Mesenchymal stem cell	G2M
Case_AACCCAAGTTCTCAGA-1	Mesenchymal stem cell	G2M
Case_AACCCAAGTTTGAAAG-1	Mesenchymal stem cell	G1
Case_AACCCAATCCATCTCG-1	Mesenchymal stem cell	G1
Case_AACCTGAAGACTCTAC-1	Mesenchymal stem cell	G1
Case_AACCTGAAGAGGCGGA-1	Mesenchymal stem cell	G1
Case_AACCTGACATCGTTCC-1	Mesenchymal stem cell	G2M
Case_AACCTGAGTATCCCAA-1	Mesenchymal stem cell	G1
Case_AACCTGAGTGGAACAC-1	Mesenchymal stem cell	G1
Case_AACCTGAGTGTGGTCC-1	Mesenchymal stem cell	G2M
Case_AACCTGAGTTTGCCGG-1	Mesenchymal stem cell	G2M
Case_AACCTGATCAGTGTGT-1	Mesenchymal stem cell	G1
Case_AACCTGATCTGAGAAA-1	Mesenchymal stem cell	G2M
Case_AACCTTTGTAGAAACT-1	Mesenchymal stem cell	G2M
Case_AACCTTTGTGTTCCTC-1	Mesenchymal stem cell	G1
Case_AACCTTTTCAAATGAG-1	Mesenchymal stem cell	S
Case_AACCTTTTCATGCCAA-1	Mesenchymal stem cell	G2M
Case_AACCTTTTCCACAAGT-1	Mesenchymal stem cell	G1
Case_AACCTTTTCGCCCAGA-1	Mesenchymal stem cell	G1
Case_AACCTTTTCTCTGGTC-1	Mesenchymal stem cell	G2M
Case_AACGAAAAGTAGTCCT-1	Mesenchymal stem cell	G1
Case_AACGAAACAACCCTAA-1	Mesenchymal stem cell	G1
Case_AACGAAACACCACATA-1	Mesenchymal stem cell	G1
Case_AACGAAACATAAGCAA-1	Mesenchymal stem cell	G1
Case_AACGAAAGTAGGAGGG-1	Mesenchymal stem cell	G1
Case_AACGAAAGTTAGGACG-1	Mesenchymal stem cell	S
Case_AACGAAATCCTCTCTT-1	Mesenchymal stem cell	G1
Case_AACGAAATCGACACTA-1	Mesenchymal stem cell	S
Case_AACGAAATCGTGTGAT-1	Mesenchymal stem cell	G1
Case_AACGGGAAGCTGTTCA-1	Mesenchymal stem cell	G1
Case_AACGGGACACCTTCCA-1	Mesenchymal stem cell	G2M
Case_AACGGGAGTGGTCCCA-1	Mesenchymal stem cell	G1
Case_AACGGGAGTTAGCTAC-1	Mesenchymal stem cell	G1
Case_AACGGGATCCATTGCC-1	Mesenchymal stem cell	G2M
Case_AACGGGATCGACACTA-1	Mesenchymal stem cell	G1
Case_AACGTCAAGCTTCATG-1	Mesenchymal stem cell	S
Case_AACGTCACACAGTATC-1	Mesenchymal stem cell	S
Case_AACGTCACATTGTAGC-1	Mesenchymal stem cell	G1
Case_AACGTCAGTGGGATTG-1	Mesenchymal stem cell	G1
Case_AACGTCATCCGAGCTG-1	Mesenchymal stem cell	G1
Case_AACGTCATCGGTAGAG-1	Mesenchymal stem cell	G2M
Case_AACGTCATCTCGTCGT-1	Mesenchymal stem cell	S
Case_AACTTCTAGACATATG-1	Mesenchymal stem cell	G1
Case_AACTTCTCAAGTACCT-1	Mesenchymal stem cell	S
Case_AACTTCTCACACCGCA-1	Mesenchymal stem cell	G1
Case_AACTTCTCACTAGGCC-1	Mesenchymal stem cell	G1
Case_AACTTCTCAGCGTGCT-1	Mesenchymal stem cell	S
Case_AACTTCTGTGGCACTC-1	Mesenchymal stem cell	G1
Case_AACTTCTTCACCTTAT-1	Mesenchymal stem cell	G1
Case_AACTTCTTCGACGACC-1	Mesenchymal stem cell	G1
Case_AAGAACAAGCGATGCA-1	Mesenchymal stem cell	G2M
Case_AAGAACAAGGGAGTGG-1	Mesenchymal stem cell	G1
Case_AAGAACACAATCGTCA-1	Mesenchymal stem cell	G2M
Case_AAGAACACACTAGTAC-1	Mesenchymal stem cell	G1
Case_AAGAACACAGCAGTGA-1	Mesenchymal stem cell	G1
Case_AAGAACACAGCATGCC-1	Mesenchymal stem cell	G1
Case_AAGACAAAGCGTTACT-1	Mesenchymal stem cell	G1
Case_AAGACAACACGTAGAG-1	Mesenchymal stem cell	S
Case_AAGACAACAGGGACTA-1	Mesenchymal stem cell	S
Case_AAGACAACATCCGTTC-1	Mesenchymal stem cell	G2M
Case_AAGACTCCAAACTCGT-1	Mesenchymal stem cell	G1
Case_AAGACTCCAAGCGGAT-1	Mesenchymal stem cell	G1
Case_AAGACTCCAGCGAACA-1	Mesenchymal stem cell	G1
Case_AAGACTCCATAACGGG-1	Mesenchymal stem cell	G2M
Case_AAGACTCGTAAGGCCA-1	Mesenchymal stem cell	G2M
Case_AAGACTCGTCAGACTT-1	Mesenchymal stem cell	G2M
Case_AAGACTCGTTTACACG-1	Mesenchymal stem cell	S
Case_AAGACTCTCTATCGCC-1	Mesenchymal stem cell	G2M
Case_AAGATAGAGCTAGATA-1	Mesenchymal stem cell	G1
Case_AAGATAGAGTGGAAAG-1	Mesenchymal stem cell	G1
Case_AAGATAGCAATACGCT-1	Mesenchymal stem cell	G1
Case_AAGATAGCATCCTTCG-1	Mesenchymal stem cell	G2M
Case_AAGATAGGTATTCCTT-1	Mesenchymal stem cell	G2M
Case_AAGATAGGTATTGACC-1	Mesenchymal stem cell	G2M
Case_AAGATAGGTTATTCCT-1	Mesenchymal stem cell	G1
Case_AAGATAGGTTGGGTTT-1	Mesenchymal stem cell	G1
Case_AAGATAGTCTGCATAG-1	Mesenchymal stem cell	G2M
Case_AAGATAGTCTTGAGCA-1	Mesenchymal stem cell	G1
Case_AAGCATCAGATGTTAG-1	Mesenchymal stem cell	S
Case_AAGCATCCAACCCTAA-1	Mesenchymal stem cell	G1
Case_AAGCATCCAAGCTACT-1	Mesenchymal stem cell	S
Case_AAGCATCCACTACCCT-1	Mesenchymal stem cell	G2M
Case_AAGCATCGTACAGTCT-1	Mesenchymal stem cell	G1
Case_AAGCATCGTCGGTGTC-1	Mesenchymal stem cell	S
Case_AAGCATCGTGCTCGTG-1	Mesenchymal stem cell	G1
Case_AAGCATCGTTTCACAG-1	Mesenchymal stem cell	G2M
Case_AAGCATCTCAGCGGAA-1	Mesenchymal stem cell	G1
Case_AAGCATCTCTACTGCC-1	Mesenchymal stem cell	G1
Case_AAGCCATAGCCAAGCA-1	Mesenchymal stem cell	G2M
Case_AAGCCATAGCTACGTT-1	Mesenchymal stem cell	G2M
Case_AAGCCATAGTAGATCA-1	Mesenchymal stem cell	G2M
Case_AAGCCATGTAGGAGTC-1	Mesenchymal stem cell	G2M
Case_AAGCGAGAGGCTAAAT-1	Mesenchymal stem cell	G1
Case_AAGCGAGCAACGACTT-1	Mesenchymal stem cell	S
Case_AAGCGAGTCTCTCGAC-1	Mesenchymal stem cell	G1
Case_AAGCGTTAGCCTCACG-1	Mesenchymal stem cell	G1
Case_AAGCGTTAGCCTTTCC-1	Mesenchymal stem cell	G1
Case_AAGCGTTCATCTTAGG-1	Mesenchymal stem cell	G2M
Case_AAGCGTTGTGTTCGTA-1	Mesenchymal stem cell	G1
Case_AAGCGTTTCCTGTAAG-1	Mesenchymal stem cell	G2M
Case_AAGGAATAGCTTAGTC-1	Mesenchymal stem cell	G2M
Case_AAGGAATCAAGCCTGC-1	Mesenchymal stem cell	G2M
Case_AAGGAATCAAGGTACG-1	Mesenchymal stem cell	G2M
Case_AAGGAATCAGCTGTTA-1	Mesenchymal stem cell	G1
Case_AAGGAATCAGGGTCTC-1	Mesenchymal stem cell	G2M
Case_AAGGAATGTACGAGTG-1	Mesenchymal stem cell	G1
Case_AAGGAATGTCCTACGG-1	Mesenchymal stem cell	G1
Case_AAGGAATTCAAACGTC-1	Mesenchymal stem cell	G1
Case_AAGGTAAAGACTGTTC-1	Mesenchymal stem cell	G1
Case_AAGGTAAAGATCCTAC-1	Mesenchymal stem cell	S
Case_AAGGTAAAGGCCTGCT-1	Mesenchymal stem cell	G1
Case_AAGGTAAAGTGCTCGC-1	Mesenchymal stem cell	G1
Case_AAGGTAACACCCAATA-1	Mesenchymal stem cell	S
Case_AAGGTAAGTCAACGCC-1	Mesenchymal stem cell	S
Case_AAGGTAAGTGTTACAC-1	Mesenchymal stem cell	G1
Case_AAGTACCAGTCGAATA-1	Mesenchymal stem cell	G1
Case_AAGTACCAGTTGCTGT-1	Mesenchymal stem cell	G1
Case_AAGTACCCACTTCAAG-1	Mesenchymal stem cell	S
Case_AAGTACCGTTATGACC-1	Mesenchymal stem cell	G2M
Case_AAGTACCTCCCGTAAA-1	Mesenchymal stem cell	G2M
Case_AAGTACCTCCGTTGAA-1	Mesenchymal stem cell	G1
Case_AAGTACCTCGATACTG-1	Mesenchymal stem cell	G1
Case_AAGTCGTCACCCAATA-1	Mesenchymal stem cell	G2M
Case_AAGTCGTGTCAACGCC-1	Mesenchymal stem cell	G2M
Case_AAGTCGTGTCACTCTC-1	Mesenchymal stem cell	G1
Case_AAGTCGTTCCATCTCG-1	Mesenchymal stem cell	G1
Case_AAGTCGTTCGTTCTAT-1	Mesenchymal stem cell	G1
Case_AAGTGAACACATGAAA-1	Mesenchymal stem cell	S
Case_AAGTGAACAGCGTTGC-1	Mesenchymal stem cell	G1
Case_AAGTGAAGTGCAAGAC-1	Mesenchymal stem cell	G2M
Case_AAGTGAAGTGCAGTGA-1	Mesenchymal stem cell	S
Case_AAGTGAAGTTCGTAAC-1	Mesenchymal stem cell	S
Case_AAGTGAATCGTAGAGG-1	Mesenchymal stem cell	G1
Case_AAGTTCGAGCTGTTCA-1	Mesenchymal stem cell	G1
Case_AAGTTCGAGGTAAGTT-1	Mesenchymal stem cell	S
Case_AAGTTCGAGTCTTGGT-1	Mesenchymal stem cell	G2M
Case_AAGTTCGAGTGCCTCG-1	Mesenchymal stem cell	G2M
Case_AAGTTCGCAACGCCCA-1	Mesenchymal stem cell	G1
Case_AAGTTCGCAAGCACCC-1	Mesenchymal stem cell	G1
Case_AAGTTCGCAAGTTCGT-1	Mesenchymal stem cell	G2M
Case_AAGTTCGGTGTTATCG-1	Mesenchymal stem cell	G1
Case_AAGTTCGTCAATCGGT-1	Mesenchymal stem cell	G1
Case_AAGTTCGTCAATGCAC-1	Mesenchymal stem cell	G1
Case_AAGTTCGTCTAGCATG-1	Mesenchymal stem cell	S
Case_AATAGAGCAATGTCAC-1	Mesenchymal stem cell	S
Case_AATAGAGCACCGTGGT-1	Mesenchymal stem cell	G2M
Case_AATAGAGGTACGAGTG-1	Mesenchymal stem cell	G2M
Case_AATAGAGGTTTCCCAC-1	Mesenchymal stem cell	G1
Case_AATCACGAGGTAGACC-1	Mesenchymal stem cell	S
Case_AATCACGAGGTAGGCT-1	Mesenchymal stem cell	G1
Case_AATCACGCACGTCTCT-1	Mesenchymal stem cell	G1
Case_AATCACGGTGCCCACA-1	Mesenchymal stem cell	G1
Case_AATCACGGTGTACGCC-1	Mesenchymal stem cell	G1
Case_AATCACGTCCGTTGAA-1	Mesenchymal stem cell	G1
Case_AATCGACAGATCGCTT-1	Mesenchymal stem cell	G1
Case_AATCGACCACTAAACC-1	Mesenchymal stem cell	G2M
Case_AATCGACGTTCTGACA-1	Mesenchymal stem cell	S
Case_AATCGACTCCACCTCA-1	Mesenchymal stem cell	S
Case_AATCGACTCCACGGAC-1	Mesenchymal stem cell	G1
Case_AATCGTGCACGACGCT-1	Mesenchymal stem cell	G2M
Case_AATCGTGCAGGAATAT-1	Mesenchymal stem cell	G1
Case_AATCGTGCAGTCGCAC-1	Mesenchymal stem cell	S
Case_AATCGTGCATGGAATA-1	Mesenchymal stem cell	G2M
Case_AATCGTGGTCAGGTAG-1	Mesenchymal stem cell	G1
Case_AATCGTGGTCCAAAGG-1	Mesenchymal stem cell	G1
Case_AATGAAGAGGGCAAGG-1	Mesenchymal stem cell	G1
Case_AATGAAGAGGTCATAA-1	Mesenchymal stem cell	G1
Case_AATGAAGCAGGTGACA-1	Mesenchymal stem cell	S
Case_AATGAAGCATAAGCAA-1	Mesenchymal stem cell	G1
Case_AATGAAGCATCTCAAG-1	Mesenchymal stem cell	G2M
Case_AATGAAGGTATCGTAC-1	Mesenchymal stem cell	G2M
Case_AATGAAGGTCAAATCC-1	Mesenchymal stem cell	G1
Case_AATGAAGGTCTTGGTA-1	Mesenchymal stem cell	G1
Case_AATGAAGTCACCATGA-1	Mesenchymal stem cell	S
Case_AATGAAGTCCCATACC-1	Mesenchymal stem cell	G2M
Case_AATGAAGTCCTGTAAG-1	Mesenchymal stem cell	G1
Case_AATGAAGTCTCTGCTG-1	Mesenchymal stem cell	G1
Case_AATGACCCAGCACGAA-1	Mesenchymal stem cell	S
Case_AATGACCCAGCTTCCT-1	Mesenchymal stem cell	G1
Case_AATGACCGTTAAGGGC-1	Mesenchymal stem cell	G2M
Case_AATGACCTCCAACACA-1	Mesenchymal stem cell	S
Case_AATGACCTCCATTGGA-1	Mesenchymal stem cell	G2M
Case_AATGACCTCCCGATCT-1	Mesenchymal stem cell	G2M
Case_AATGCCAAGATGTAGT-1	Mesenchymal stem cell	G1
Case_AATGCCAAGCTCGCAC-1	Mesenchymal stem cell	G1
Case_AATGCCACAACAGAGC-1	Mesenchymal stem cell	G1
Case_AATGCCACAATTGCAC-1	Mesenchymal stem cell	G1
Case_AATGCCACAGGAATCG-1	Mesenchymal stem cell	S
Case_AATGCCAGTCACTCAA-1	Mesenchymal stem cell	G1
Case_AATGCCATCCAATGCA-1	Mesenchymal stem cell	G2M
Case_AATGCCATCCACAGGC-1	Mesenchymal stem cell	G2M
Case_AATGGAAAGAGAGGTA-1	Mesenchymal stem cell	G1
Case_AATGGAAAGCTGGAGT-1	Mesenchymal stem cell	S
Case_AATGGAAAGGAAGTAG-1	Mesenchymal stem cell	S
Case_AATGGAACACAGTCAT-1	Mesenchymal stem cell	G1
Case_AATGGAACAGAAGCTG-1	Mesenchymal stem cell	G1
Case_AATGGAACAGAGGCAT-1	Mesenchymal stem cell	S
Case_AATGGAACAGCGTTGC-1	Mesenchymal stem cell	G1
Case_AATGGAAGTACGTAGG-1	Mesenchymal stem cell	G1
Case_AATGGAAGTACTAGCT-1	Mesenchymal stem cell	G1
Case_AATGGAAGTAGGACTG-1	Mesenchymal stem cell	G1
Case_AATGGAAGTGAATGTA-1	Mesenchymal stem cell	S
Case_AATGGCTAGCAGTCTT-1	Mesenchymal stem cell	G2M
Case_AATGGCTAGCGCAATG-1	Mesenchymal stem cell	G2M
Case_AATGGCTAGGTTGAGC-1	Mesenchymal stem cell	G2M
Case_AATGGCTAGTGCCTCG-1	Mesenchymal stem cell	G1
Case_AATGGCTAGTTGAAAC-1	Mesenchymal stem cell	G1
Case_AATGGCTCAACGGCCT-1	Mesenchymal stem cell	G1
Case_AATGGCTCAGACCGCT-1	Mesenchymal stem cell	G1
Case_AATGGCTTCTGTCAGA-1	Mesenchymal stem cell	S
Case_AATTCCTAGAGTGTGC-1	Mesenchymal stem cell	G1
Case_AATTCCTAGGAATCGC-1	Mesenchymal stem cell	G1
Case_AATTCCTAGTGCCCGT-1	Mesenchymal stem cell	S
Case_AATTCCTGTATTTCCT-1	Mesenchymal stem cell	S
Case_AATTCCTGTGTTTACG-1	Mesenchymal stem cell	G1
Case_AATTCCTTCCCTCTCC-1	Mesenchymal stem cell	G2M
Case_AATTCCTTCGCTTGCT-1	Mesenchymal stem cell	G1
Case_AATTTCCAGAAGTCTA-1	Mesenchymal stem cell	G1
Case_AATTTCCCAACCCGCA-1	Mesenchymal stem cell	S
Case_AATTTCCCAACTACGT-1	Mesenchymal stem cell	G1
Case_AATTTCCCAAGACCTT-1	Mesenchymal stem cell	G2M
Case_AATTTCCCACTGCATA-1	Mesenchymal stem cell	G2M
Case_AATTTCCGTCCGTTTC-1	Mesenchymal stem cell	G1
Case_AATTTCCGTCTTTCTA-1	Mesenchymal stem cell	G2M
Case_AATTTCCGTTCAACGT-1	Mesenchymal stem cell	G2M
Case_AATTTCCTCCCGTGAG-1	Mesenchymal stem cell	G1
Case_AATTTCCTCTCGGTCT-1	Mesenchymal stem cell	G2M
Case_ACAAAGAAGCATACTC-1	Mesenchymal stem cell	G1
Case_ACAAAGAGTATGGTTC-1	Mesenchymal stem cell	G1
Case_ACAAAGATCACCTTAT-1	Mesenchymal stem cell	G2M
Case_ACAACCAAGAAATGGG-1	Mesenchymal stem cell	S
Case_ACAACCAAGAGTCGAC-1	Mesenchymal stem cell	G1
Case_ACAACCAGTAAGATAC-1	Mesenchymal stem cell	S
Case_ACAACCAGTAGAATGT-1	Mesenchymal stem cell	G2M
Case_ACAACCATCGCAGTCG-1	Mesenchymal stem cell	S
Case_ACAAGCTAGGTAAGAG-1	Mesenchymal stem cell	G1
Case_ACAAGCTCATTCGATG-1	Mesenchymal stem cell	G1
Case_ACAAGCTGTGGTCCGT-1	Mesenchymal stem cell	G2M
Case_ACAAGCTGTTTCGGCG-1	Mesenchymal stem cell	G1
Case_ACACAGTAGAGGTATT-1	Mesenchymal stem cell	G1
Case_ACACAGTAGGTGCCTC-1	Mesenchymal stem cell	S
Case_ACACAGTAGTTGTACC-1	Mesenchymal stem cell	G2M
Case_ACACAGTCATTGACTG-1	Mesenchymal stem cell	S
Case_ACACAGTGTGCCTAAT-1	Mesenchymal stem cell	G1
Case_ACACAGTGTTTCGCTC-1	Mesenchymal stem cell	G1
Case_ACACAGTTCCCTGGTT-1	Mesenchymal stem cell	G2M
Case_ACACAGTTCTCATTAC-1	Mesenchymal stem cell	G2M
Case_ACACCAACAAACTGCT-1	Mesenchymal stem cell	G1
Case_ACACCAAGTCCGGCAT-1	Mesenchymal stem cell	G1
Case_ACACCAAGTCGAAGCA-1	Mesenchymal stem cell	G1
Case_ACACCAAGTCGTATTG-1	Mesenchymal stem cell	G1
Case_ACACCAAGTCTCTCAC-1	Mesenchymal stem cell	G1
Case_ACACCAAGTTTGGGAG-1	Mesenchymal stem cell	G1
Case_ACACCAATCAAGTCTG-1	Mesenchymal stem cell	G2M
Case_ACACGCGAGAAGTATC-1	Mesenchymal stem cell	G1
Case_ACACGCGAGCTACTAC-1	Mesenchymal stem cell	G1
Case_ACACGCGCACCAAATC-1	Mesenchymal stem cell	G1
Case_ACACGCGCACTTGTCC-1	Mesenchymal stem cell	G1
Case_ACACGCGCATGAAGGC-1	Mesenchymal stem cell	G1
Case_ACACGCGGTTACTCAG-1	Mesenchymal stem cell	G2M
Case_ACACGCGGTTTGATCG-1	Mesenchymal stem cell	S
Case_ACACGCGTCCGCCTAT-1	Mesenchymal stem cell	G1
Case_ACACTGAAGAGTCAGC-1	Mesenchymal stem cell	S
Case_ACACTGAAGGACGGAG-1	Mesenchymal stem cell	G2M
Case_ACACTGACAAGTTTGC-1	Mesenchymal stem cell	G1
Case_ACACTGACACGCGGTT-1	Mesenchymal stem cell	G2M
Case_ACACTGACATGGAACG-1	Mesenchymal stem cell	G1
Case_ACACTGAGTCGCCACA-1	Mesenchymal stem cell	G1
Case_ACACTGAGTCTGTAGT-1	Mesenchymal stem cell	G2M
Case_ACACTGAGTTGTGCAT-1	Mesenchymal stem cell	S
Case_ACAGAAAAGAATCGCG-1	Mesenchymal stem cell	G1
Case_ACAGAAAAGTTGGCGA-1	Mesenchymal stem cell	G1
Case_ACAGAAACACGCGCAT-1	Mesenchymal stem cell	G1
Case_ACAGAAAGTGGTAACG-1	Mesenchymal stem cell	G1
Case_ACAGAAAGTTTGGCTA-1	Mesenchymal stem cell	G1
Case_ACAGAAATCATAGCAC-1	Mesenchymal stem cell	S
Case_ACAGAAATCATTGAGC-1	Mesenchymal stem cell	G1
Case_ACAGAAATCTGGAAGG-1	Mesenchymal stem cell	G1
Case_ACAGCCGAGGAGTCTG-1	Mesenchymal stem cell	G2M
Case_ACAGCCGAGTCATCGT-1	Mesenchymal stem cell	G1
Case_ACAGCCGCAAGTAGTA-1	Mesenchymal stem cell	S
Case_ACAGCCGCAATCTCGA-1	Mesenchymal stem cell	S
Case_ACAGCCGCACCTCGTT-1	Mesenchymal stem cell	G1
Case_ACAGCCGCATCTAGAC-1	Mesenchymal stem cell	G1
Case_ACAGCCGGTAACAAGT-1	Mesenchymal stem cell	S
Case_ACAGCCGGTGCGCTCA-1	Mesenchymal stem cell	G2M
Case_ACAGCCGGTTGACTAC-1	Mesenchymal stem cell	G1
Case_ACAGCCGTCGAAGTGG-1	Mesenchymal stem cell	G2M
Case_ACAGGGAAGCAACTCT-1	Mesenchymal stem cell	G1
Case_ACAGGGAAGGTAGTAT-1	Mesenchymal stem cell	G2M
Case_ACAGGGACAAACCACT-1	Mesenchymal stem cell	S
Case_ACAGGGACACTGTGAT-1	Mesenchymal stem cell	S
Case_ACATCCCAGCGCATCC-1	Mesenchymal stem cell	S
Case_ACATCCCAGCTCCGAC-1	Mesenchymal stem cell	G1
Case_ACATCCCAGCTCTGTA-1	Mesenchymal stem cell	G2M
Case_ACATCCCCAAGTCATC-1	Mesenchymal stem cell	G2M
Case_ACATCCCCACGGATCC-1	Mesenchymal stem cell	G1
Case_ACATCCCTCGAGTCCG-1	Mesenchymal stem cell	G2M
Case_ACATCCCTCGGACAAG-1	Mesenchymal stem cell	G2M
Case_ACATCGAAGACTAAGT-1	Mesenchymal stem cell	G1
Case_ACATCGAAGAGTGAAG-1	Mesenchymal stem cell	G1
Case_ACATCGAAGTATAGAC-1	Mesenchymal stem cell	G2M
Case_ACATCGAAGTTCCGGC-1	Mesenchymal stem cell	G2M
Case_ACATCGACACCTTCCA-1	Mesenchymal stem cell	S
Case_ACATCGACAGTCGCTG-1	Mesenchymal stem cell	G1
Case_ACATGCAAGACCAAGC-1	Mesenchymal stem cell	G1
Case_ACATGCAAGCAAGGAA-1	Mesenchymal stem cell	G2M
Case_ACATGCAAGCTTGTTG-1	Mesenchymal stem cell	S
Case_ACATGCACATCGGAGA-1	Mesenchymal stem cell	G1
Case_ACATGCAGTCATGGCC-1	Mesenchymal stem cell	G1
Case_ACATGCAGTGGCGCTT-1	Mesenchymal stem cell	G1
Case_ACATGCAGTTACGCCG-1	Mesenchymal stem cell	S
Case_ACATGCAGTTGCTGAT-1	Mesenchymal stem cell	G2M
Case_ACATGCATCACCTCAC-1	Mesenchymal stem cell	G2M
Case_ACATGCATCATTTGCT-1	Mesenchymal stem cell	S
Case_ACATTTCCACACGGTC-1	Mesenchymal stem cell	G1
Case_ACATTTCCACTACAGT-1	Mesenchymal stem cell	G1
Case_ACATTTCCACTAGTAC-1	Mesenchymal stem cell	G1
Case_ACATTTCGTAGCTCGC-1	Mesenchymal stem cell	G1
Case_ACATTTCTCCACAGGC-1	Mesenchymal stem cell	G1
Case_ACCAAACAGATGGCGT-1	Mesenchymal stem cell	G1
Case_ACCAAACAGGTCTACT-1	Mesenchymal stem cell	G1
Case_ACCAAACCACAGAGAC-1	Mesenchymal stem cell	G2M
Case_ACCAAACCAGGATGAC-1	Mesenchymal stem cell	G1
Case_ACCAAACCAGGTTTAC-1	Mesenchymal stem cell	G2M
Case_ACCAAACCATGGAGAC-1	Mesenchymal stem cell	G1
Case_ACCAAACGTAAGTTAG-1	Mesenchymal stem cell	S
Case_ACCAACACAGGGTTGA-1	Mesenchymal stem cell	G1
Case_ACCAACACATCGGAAG-1	Mesenchymal stem cell	G1
Case_ACCAACAGTAGTATAG-1	Mesenchymal stem cell	G1
Case_ACCAACAGTCCGGTCA-1	Mesenchymal stem cell	S
Case_ACCAACAGTGGAACCA-1	Mesenchymal stem cell	S
Case_ACCAACAGTGTGTCGC-1	Mesenchymal stem cell	G1
Case_ACCAACATCGTGTGGC-1	Mesenchymal stem cell	G1
Case_ACCACAAAGAGGTCAC-1	Mesenchymal stem cell	G1
Case_ACCACAACAACTCATG-1	Mesenchymal stem cell	G1
Case_ACCACAACACGTACAT-1	Mesenchymal stem cell	G1
Case_ACCACAACACGTTCGG-1	Mesenchymal stem cell	G2M
Case_ACCACAAGTTCGGTTA-1	Mesenchymal stem cell	G2M
Case_ACCACAATCGGTCACG-1	Mesenchymal stem cell	G1
Case_ACCACAATCGTGGGTC-1	Mesenchymal stem cell	G1
Case_ACCACAATCTATTCGT-1	Mesenchymal stem cell	G1
Case_ACCACAATCTCGTGGG-1	Mesenchymal stem cell	S
Case_ACCATTTAGGGTGAGG-1	Mesenchymal stem cell	S
Case_ACCATTTGTTAAGGAT-1	Mesenchymal stem cell	G1
Case_ACCATTTGTTACCCTC-1	Mesenchymal stem cell	G2M
Case_ACCATTTGTTGCAAGG-1	Mesenchymal stem cell	G1
Case_ACCATTTTCAAAGACA-1	Mesenchymal stem cell	S
Case_ACCATTTTCACGATCA-1	Mesenchymal stem cell	G2M
Case_ACCATTTTCGACATCA-1	Mesenchymal stem cell	G1
Case_ACCCAAAAGATGACAT-1	Mesenchymal stem cell	G1
Case_ACCCAAAAGGACTAAT-1	Mesenchymal stem cell	G1
Case_ACCCAAAAGGACTTCT-1	Mesenchymal stem cell	G1
Case_ACCCAAAAGGAGTATT-1	Mesenchymal stem cell	G2M
Case_ACCCAAACAGCATCTA-1	Mesenchymal stem cell	G1
Case_ACCCAAAGTCATAACC-1	Mesenchymal stem cell	G2M
Case_ACCCAAAGTCCGATCG-1	Mesenchymal stem cell	G1
Case_ACCCAAATCGGAATGG-1	Mesenchymal stem cell	G2M
Case_ACCCAAATCTCCCATG-1	Mesenchymal stem cell	G1
Case_ACCCTCAAGATGTTGA-1	Mesenchymal stem cell	G2M
Case_ACCCTCACATCCTTGC-1	Mesenchymal stem cell	G2M
Case_ACCCTCAGTGTGACCC-1	Mesenchymal stem cell	G2M
Case_ACCCTCAGTTGTATGC-1	Mesenchymal stem cell	G1
Case_ACCCTCATCCAACCAA-1	Mesenchymal stem cell	G1
Case_ACCCTCATCGCTGATA-1	Mesenchymal stem cell	G1
Case_ACCCTCATCGTACACA-1	Mesenchymal stem cell	S
Case_ACCCTTGAGATTCGCT-1	Mesenchymal stem cell	G1
Case_ACCCTTGAGTGATTCC-1	Mesenchymal stem cell	S
Case_ACCCTTGCAAGAGTTA-1	Mesenchymal stem cell	G1
Case_ACCCTTGGTCTAGGTT-1	Mesenchymal stem cell	S
Case_ACCCTTGGTTTAAGGA-1	Mesenchymal stem cell	S
Case_ACCCTTGTCTAGTACG-1	Mesenchymal stem cell	G1
Case_ACCCTTGTCTCATAGG-1	Mesenchymal stem cell	G2M
Case_ACCGTTCAGAACAGGA-1	Mesenchymal stem cell	G2M
Case_ACCGTTCAGCAAATCA-1	Mesenchymal stem cell	G2M
Case_ACCGTTCCAGGCATGA-1	Mesenchymal stem cell	G2M
Case_ACCGTTCGTATCCTTT-1	Mesenchymal stem cell	G1
Case_ACCGTTCGTTATGTCG-1	Mesenchymal stem cell	G2M
Case_ACCGTTCTCCTGGCTT-1	Mesenchymal stem cell	G1
Case_ACCTACCAGAGAGTGA-1	Mesenchymal stem cell	G2M
Case_ACCTACCAGATGTTGA-1	Mesenchymal stem cell	G1
Case_ACCTACCAGCAAGTGC-1	Mesenchymal stem cell	G1
Case_ACCTACCAGGGTCTTT-1	Mesenchymal stem cell	G2M
Case_ACCTACCAGGTTCCAT-1	Mesenchymal stem cell	G2M
Case_ACCTACCCAACATCGT-1	Mesenchymal stem cell	S
Case_ACCTACCCACCATAAC-1	Mesenchymal stem cell	G1
Case_ACCTACCGTGAGGCAT-1	Mesenchymal stem cell	G1
Case_ACCTACCTCGAAGCCC-1	Mesenchymal stem cell	S
Case_ACCTGAACACGCGCTA-1	Mesenchymal stem cell	G2M
Case_ACCTGAACACTGCGAC-1	Mesenchymal stem cell	G1
Case_ACCTGAACATTCCTCG-1	Mesenchymal stem cell	G2M
Case_ACCTGAAGTTCCGCGA-1	Mesenchymal stem cell	S
Case_ACCTGAAGTTGACTGT-1	Mesenchymal stem cell	S
Case_ACCTGAATCTGACGCG-1	Mesenchymal stem cell	G1
Case_ACCTGTCAGAGAGAAC-1	Mesenchymal stem cell	G2M
Case_ACCTGTCAGGAAGTGA-1	Mesenchymal stem cell	G1
Case_ACCTGTCAGGTGGGTT-1	Mesenchymal stem cell	G1
Case_ACCTGTCCAACTCGTA-1	Mesenchymal stem cell	G1
Case_ACCTGTCCACAGACGA-1	Mesenchymal stem cell	G2M
Case_ACCTGTCCACGATTCA-1	Mesenchymal stem cell	G2M
Case_ACCTGTCCAGAAGCTG-1	Mesenchymal stem cell	S
Case_ACCTGTCCAGAGCTAG-1	Mesenchymal stem cell	G1
Case_ACCTGTCGTACGTACT-1	Mesenchymal stem cell	G1
Case_ACCTGTCTCGCTGATA-1	Mesenchymal stem cell	G2M
Case_ACGATCACAGCTCATA-1	Mesenchymal stem cell	G2M
Case_ACGATCACAGTTAGGG-1	Mesenchymal stem cell	G1
Case_ACGATCAGTCACAATC-1	Mesenchymal stem cell	G2M
Case_ACGATCATCAGGAACG-1	Mesenchymal stem cell	S
Case_ACGATCATCATTGCTT-1	Mesenchymal stem cell	G1
Case_ACGATGTAGAGGGCGA-1	Mesenchymal stem cell	G2M
Case_ACGATGTAGCGCCGTT-1	Mesenchymal stem cell	S
Case_ACGATGTAGGTGGCTA-1	Mesenchymal stem cell	G1
Case_ACGATGTCAAGAGGCT-1	Mesenchymal stem cell	G1
Case_ACGATGTCACTAGAGG-1	Mesenchymal stem cell	S
Case_ACGATGTGTAGCGCCT-1	Mesenchymal stem cell	G2M
Case_ACGATGTGTCATCAGT-1	Mesenchymal stem cell	G1
Case_ACGATGTGTTCGCGTG-1	Mesenchymal stem cell	G2M
Case_ACGATGTTCAAACGAA-1	Mesenchymal stem cell	G2M
Case_ACGATGTTCCTGCTAC-1	Mesenchymal stem cell	G2M
Case_ACGCACGAGCCATTTG-1	Mesenchymal stem cell	G1
Case_ACGCACGAGTACTGGG-1	Mesenchymal stem cell	G2M
Case_ACGCACGCAACACAAA-1	Mesenchymal stem cell	G2M
Case_ACGCACGCACAGAGAC-1	Mesenchymal stem cell	G2M
Case_ACGCACGCATGTTCAG-1	Mesenchymal stem cell	G1
Case_ACGCACGGTAGACGGT-1	Mesenchymal stem cell	G1
Case_ACGCACGGTTCTGAGT-1	Mesenchymal stem cell	G1
Case_ACGCACGTCCATAAGC-1	Mesenchymal stem cell	G1
Case_ACGCACGTCTTCCCGA-1	Mesenchymal stem cell	G1
Case_ACGGAAGAGCACTCAT-1	Mesenchymal stem cell	G2M
Case_ACGGAAGAGCTCCATA-1	Mesenchymal stem cell	G1
Case_ACGGAAGAGCTCGAAG-1	Mesenchymal stem cell	G1
Case_ACGGAAGAGCTTTCCC-1	Mesenchymal stem cell	G1
Case_ACGGAAGCAACTGTGT-1	Mesenchymal stem cell	S
Case_ACGGAAGCAGAGGTAC-1	Mesenchymal stem cell	G2M
Case_ACGGAAGGTTTGTGGT-1	Mesenchymal stem cell	S
Case_ACGGAAGTCACCGACG-1	Mesenchymal stem cell	G1
Case_ACGGAAGTCACGGGAA-1	Mesenchymal stem cell	G1
Case_ACGGAAGTCCGTATGA-1	Mesenchymal stem cell	G2M
Case_ACGGAAGTCTATTGTC-1	Mesenchymal stem cell	G1
Case_ACGGGTCAGTAGGCCA-1	Mesenchymal stem cell	G1
Case_ACGGGTCAGTATCTGC-1	Mesenchymal stem cell	S
Case_ACGGGTCCAACTTGGT-1	Mesenchymal stem cell	G1
Case_ACGGGTCCAAGGGTCA-1	Mesenchymal stem cell	G1
Case_ACGGGTCCACCTGTCT-1	Mesenchymal stem cell	G1
Case_ACGGGTCCAGATCCTA-1	Mesenchymal stem cell	G1
Case_ACGGGTCCAGCGTGCT-1	Mesenchymal stem cell	S
Case_ACGGGTCCATATCTGG-1	Mesenchymal stem cell	S
Case_ACGGGTCCATCTCCCA-1	Mesenchymal stem cell	G1
Case_ACGGGTCCATGGCTAT-1	Mesenchymal stem cell	G1
Case_ACGGGTCTCCGTAGGC-1	Mesenchymal stem cell	G1
Case_ACGGTCGCACCCTGTT-1	Mesenchymal stem cell	G1
Case_ACGGTCGGTACCCACG-1	Mesenchymal stem cell	S
Case_ACGGTCGGTCATCGCG-1	Mesenchymal stem cell	G1
Case_ACGGTCGGTCCAGCCA-1	Mesenchymal stem cell	S
Case_ACGGTCGTCAAGATAG-1	Mesenchymal stem cell	G1
Case_ACGGTCGTCACTGGTA-1	Mesenchymal stem cell	G2M
Case_ACGGTCGTCAGTGGGA-1	Mesenchymal stem cell	G1
Case_ACGGTTAAGGTCGTCC-1	Mesenchymal stem cell	S
Case_ACGGTTATCGAGTACT-1	Mesenchymal stem cell	G2M
Case_ACGGTTATCTCATAGG-1	Mesenchymal stem cell	G1
Case_ACGTAACAGATCGGTG-1	Mesenchymal stem cell	S
Case_ACGTAACAGGCCTTCG-1	Mesenchymal stem cell	G2M
Case_ACGTAACAGTATAGGT-1	Mesenchymal stem cell	S
Case_ACGTAACCATCCGCGA-1	Mesenchymal stem cell	G2M
Case_ACGTAACCATTCACAG-1	Mesenchymal stem cell	G1
Case_ACGTAACGTAGCTTTG-1	Mesenchymal stem cell	S
Case_ACGTAACTCGGCACTG-1	Mesenchymal stem cell	G1
Case_ACGTAACTCTCGAACA-1	Mesenchymal stem cell	G1
Case_ACGTAACTCTTTCCGG-1	Mesenchymal stem cell	G1
Case_ACGTACAAGAATCGAT-1	Mesenchymal stem cell	G1
Case_ACGTACAAGTCACGAG-1	Mesenchymal stem cell	G2M
Case_ACGTACACAGAGCCCT-1	Mesenchymal stem cell	G1
Case_ACGTACAGTGTAAACA-1	Mesenchymal stem cell	G1
Case_ACGTACATCAAGTCTG-1	Mesenchymal stem cell	G1
Case_ACGTACATCCTATTTG-1	Mesenchymal stem cell	G2M
Case_ACGTACATCTAAGCGT-1	Mesenchymal stem cell	S
Case_ACGTAGTAGGTAACTA-1	Mesenchymal stem cell	S
Case_ACGTAGTGTGCCCGTA-1	Mesenchymal stem cell	G2M
Case_ACGTAGTTCACGAACT-1	Mesenchymal stem cell	G1
Case_ACGTAGTTCCATCAGA-1	Mesenchymal stem cell	G1
Case_ACGTAGTTCTCTTAAC-1	Mesenchymal stem cell	G2M
Case_ACGTCCTAGAGAGAAC-1	Mesenchymal stem cell	G2M
Case_ACGTCCTAGGAGTCTG-1	Mesenchymal stem cell	G1
Case_ACGTCCTAGGCTCTCG-1	Mesenchymal stem cell	G1
Case_ACGTCCTAGGTAGATT-1	Mesenchymal stem cell	G1
Case_ACGTCCTCAACATCGT-1	Mesenchymal stem cell	G2M
Case_ACGTCCTCAATACGAA-1	Mesenchymal stem cell	G1
Case_ACGTCCTCAGACCAAG-1	Mesenchymal stem cell	G2M
Case_ACGTCCTGTACAGTAA-1	Mesenchymal stem cell	G1
Case_ACGTCCTGTGCGGCTT-1	Mesenchymal stem cell	G2M
Case_ACGTCCTGTTAGAAAC-1	Mesenchymal stem cell	G1
Case_ACGTCCTGTTTCGCTC-1	Mesenchymal stem cell	G1
Case_ACGTCCTTCTGGCCAG-1	Mesenchymal stem cell	G1
Case_ACGTTCCAGAATTGTG-1	Mesenchymal stem cell	G1
Case_ACGTTCCCAGTTGAAA-1	Mesenchymal stem cell	G1
Case_ACGTTCCCATGATCTG-1	Mesenchymal stem cell	G2M
Case_ACGTTCCGTACGGTTT-1	Mesenchymal stem cell	G1
Case_ACGTTCCGTGCACATT-1	Mesenchymal stem cell	S
Case_ACGTTCCGTGGAGGTT-1	Mesenchymal stem cell	G1
Case_ACGTTCCGTTTAGTCG-1	Mesenchymal stem cell	G1
Case_ACGTTCCTCATCACTT-1	Mesenchymal stem cell	G2M
Case_ACGTTCCTCGCCGAGT-1	Mesenchymal stem cell	G1
Case_ACTACGAAGCATACTC-1	Mesenchymal stem cell	G1
Case_ACTACGAAGGGATGTC-1	Mesenchymal stem cell	S
Case_ACTACGAAGTTGAAGT-1	Mesenchymal stem cell	G1
Case_ACTACGACACCATAAC-1	Mesenchymal stem cell	G2M
Case_ACTACGACAGACATCT-1	Mesenchymal stem cell	G1
Case_ACTACGAGTGCAGTGA-1	Mesenchymal stem cell	G1
Case_ACTACGAGTGCTCTCT-1	Mesenchymal stem cell	G1
Case_ACTACGAGTGTGTTTG-1	Mesenchymal stem cell	G1
Case_ACTACGATCCCGAGGT-1	Mesenchymal stem cell	G2M
Case_ACTACGATCGGACCAC-1	Mesenchymal stem cell	G2M
Case_ACTATCTGTTGCGTAT-1	Mesenchymal stem cell	S
Case_ACTATCTTCGATGCAT-1	Mesenchymal stem cell	G1
Case_ACTATCTTCTCTATAC-1	Mesenchymal stem cell	G1
Case_ACTATGGAGAATCGAT-1	Mesenchymal stem cell	G1
Case_ACTATGGAGCCTCAGC-1	Mesenchymal stem cell	G2M
Case_ACTATGGCAGGTGTTT-1	Mesenchymal stem cell	G1
Case_ACTATGGCAGTCACGC-1	Mesenchymal stem cell	G1
Case_ACTATGGGTCCACTTC-1	Mesenchymal stem cell	G1
Case_ACTATGGGTGAATATG-1	Mesenchymal stem cell	G1
Case_ACTATGGTCAATCTTC-1	Mesenchymal stem cell	G2M
Case_ACTATGGTCCTATGGA-1	Mesenchymal stem cell	S
Case_ACTATTCAGGTAAACT-1	Mesenchymal stem cell	G1
Case_ACTATTCCAACTGCCG-1	Mesenchymal stem cell	S
Case_ACTATTCCATCCGATA-1	Mesenchymal stem cell	G2M
Case_ACTATTCGTCGAGTTT-1	Mesenchymal stem cell	G1
Case_ACTATTCGTCGTTGCG-1	Mesenchymal stem cell	G1
Case_ACTATTCGTTGCCATA-1	Mesenchymal stem cell	G1
Case_ACTATTCTCACGTAGT-1	Mesenchymal stem cell	G1
Case_ACTATTCTCCTATTGT-1	Mesenchymal stem cell	S
Case_ACTCCCAAGACCTCAT-1	Mesenchymal stem cell	G2M
Case_ACTCCCAAGGCATTTC-1	Mesenchymal stem cell	G2M
Case_ACTCCCAAGTAGCAAT-1	Mesenchymal stem cell	G1
Case_ACTCCCACAACGGTAG-1	Mesenchymal stem cell	G1
Case_ACTCCCATCCACTGGG-1	Mesenchymal stem cell	G1
Case_ACTCCCATCGCCAGTG-1	Mesenchymal stem cell	G1
Case_ACTCCCATCTTCGGAA-1	Mesenchymal stem cell	S
Case_ACTCTCGAGAGTCAGC-1	Mesenchymal stem cell	G1
Case_ACTCTCGAGGCGCTCT-1	Mesenchymal stem cell	S
Case_ACTCTCGAGTAGCAAT-1	Mesenchymal stem cell	G1
Case_ACTCTCGCAAAGACTA-1	Mesenchymal stem cell	G1
Case_ACTCTCGCACAATCTG-1	Mesenchymal stem cell	G2M
Case_ACTCTCGCATGTTTGG-1	Mesenchymal stem cell	G1
Case_ACTCTCGTCCTGTAAG-1	Mesenchymal stem cell	S
Case_ACTGATGAGCTATCCA-1	Mesenchymal stem cell	G1
Case_ACTGATGGTACCCAGC-1	Mesenchymal stem cell	S
Case_ACTGATGGTCCACTTC-1	Mesenchymal stem cell	G2M
Case_ACTGATGGTGAACCGA-1	Mesenchymal stem cell	G2M
Case_ACTGATGGTGACGCCT-1	Mesenchymal stem cell	G1
Case_ACTGATGGTTAAGGAT-1	Mesenchymal stem cell	S
Case_ACTGATGGTTATAGAG-1	Mesenchymal stem cell	G1
Case_ACTGCAAAGACCATAA-1	Mesenchymal stem cell	G1
Case_ACTGCAAAGCCATTCA-1	Mesenchymal stem cell	G1
Case_ACTGCAACAGACCTGC-1	Mesenchymal stem cell	S
Case_ACTGCAACATTCTGTT-1	Mesenchymal stem cell	G1
Case_ACTGTCCAGTCAGCCC-1	Mesenchymal stem cell	G1
Case_ACTGTCCAGTTGCGAG-1	Mesenchymal stem cell	S
Case_ACTGTCCAGTTTGTCG-1	Mesenchymal stem cell	S
Case_ACTGTCCCAACGACTT-1	Mesenchymal stem cell	G1
Case_ACTGTCCGTATGTCTG-1	Mesenchymal stem cell	G2M
Case_ACTGTCCGTCTACGTA-1	Mesenchymal stem cell	S
Case_ACTGTCCGTTTACCTT-1	Mesenchymal stem cell	G1
Case_ACTGTCCTCGAAGGAC-1	Mesenchymal stem cell	G1
Case_ACTGTGAAGCACTCAT-1	Mesenchymal stem cell	G1
Case_ACTGTGAAGCCGCTTG-1	Mesenchymal stem cell	G2M
Case_ACTGTGAAGGCTCAAG-1	Mesenchymal stem cell	G1
Case_ACTGTGAAGGTTCCAT-1	Mesenchymal stem cell	G2M
Case_ACTGTGACACAGTCGC-1	Mesenchymal stem cell	G1
Case_ACTGTGAGTGATACAA-1	Mesenchymal stem cell	G1
Case_ACTGTGAGTGTAGGAC-1	Mesenchymal stem cell	G1
Case_ACTTAGGAGAAATCCA-1	Mesenchymal stem cell	G1
Case_ACTTAGGAGACATAAC-1	Mesenchymal stem cell	G1
Case_ACTTAGGAGAGTCGAC-1	Mesenchymal stem cell	G1
Case_ACTTAGGAGAGTGGCT-1	Mesenchymal stem cell	G1
Case_ACTTAGGCAATTCGTG-1	Mesenchymal stem cell	G2M
Case_ACTTAGGCAGTTAAAG-1	Mesenchymal stem cell	G1
Case_ACTTAGGCATGACGTT-1	Mesenchymal stem cell	G2M
Case_ACTTAGGGTAGGACCA-1	Mesenchymal stem cell	G1
Case_ACTTAGGTCGGAATGG-1	Mesenchymal stem cell	G1
Case_ACTTATCAGCACGATG-1	Mesenchymal stem cell	G1
Case_ACTTATCAGTGCACCC-1	Mesenchymal stem cell	G1
Case_ACTTATCCAACCAACT-1	Mesenchymal stem cell	G1
Case_ACTTATCCAAGAGTGC-1	Mesenchymal stem cell	G1
Case_ACTTATCCAGGGAGAG-1	Mesenchymal stem cell	G2M
Case_ACTTATCGTATGCGTT-1	Mesenchymal stem cell	G2M
Case_ACTTATCGTCGTATTG-1	Mesenchymal stem cell	G2M
Case_ACTTATCTCGAACCTA-1	Mesenchymal stem cell	S
Case_ACTTATCTCTATTCGT-1	Mesenchymal stem cell	G2M
Case_ACTTCCGAGAGTGGCT-1	Mesenchymal stem cell	G1
Case_ACTTCCGAGGACATCG-1	Mesenchymal stem cell	G2M
Case_ACTTCCGGTATCGAAA-1	Mesenchymal stem cell	G1
Case_ACTTCCGGTGGTCTAT-1	Mesenchymal stem cell	S
Case_ACTTCCGGTTATGGTC-1	Mesenchymal stem cell	G1
Case_ACTTCCGTCAGTCACA-1	Mesenchymal stem cell	G1
Case_ACTTCGCAGGACAGCT-1	Mesenchymal stem cell	G2M
Case_ACTTCGCAGGATTTCC-1	Mesenchymal stem cell	G1
Case_ACTTCGCTCACGATAC-1	Mesenchymal stem cell	G1
Case_ACTTCGCTCCCAACTC-1	Mesenchymal stem cell	G1
Case_ACTTCGCTCTGGGCAC-1	Mesenchymal stem cell	G1
Case_ACTTTCAAGCGGACAT-1	Mesenchymal stem cell	G1
Case_ACTTTCAAGGCAGCTA-1	Mesenchymal stem cell	S
Case_ACTTTCAAGTAAGACT-1	Mesenchymal stem cell	G1
Case_ACTTTCAAGTCAGAGC-1	Mesenchymal stem cell	G2M
Case_ACTTTCACAACTAGAA-1	Mesenchymal stem cell	G2M
Case_ACTTTCATCCACTAGA-1	Mesenchymal stem cell	G1
Case_ACTTTCATCGCAAGAG-1	Mesenchymal stem cell	G1
Case_ACTTTGTAGGTTTACC-1	Mesenchymal stem cell	S
Case_ACTTTGTAGTCTCGTA-1	Mesenchymal stem cell	G2M
Case_ACTTTGTCACTAACCA-1	Mesenchymal stem cell	G2M
Case_ACTTTGTGTCGTATGT-1	Mesenchymal stem cell	G2M
Case_ACTTTGTGTCTTGCGG-1	Mesenchymal stem cell	G1
Case_ACTTTGTGTGACCGAA-1	Mesenchymal stem cell	G1
Case_ACTTTGTTCAAGGCTT-1	Mesenchymal stem cell	G2M
Case_AGAAATGAGGACAGTC-1	Mesenchymal stem cell	G1
Case_AGAAATGCAAGTGCTT-1	Mesenchymal stem cell	G1
Case_AGAAATGCATGTCAGT-1	Mesenchymal stem cell	G2M
Case_AGAACAAAGGAGACCT-1	Mesenchymal stem cell	G2M
Case_AGAACAACACGCAAAG-1	Mesenchymal stem cell	G1
Case_AGAACAACAGATACTC-1	Mesenchymal stem cell	S
Case_AGAACAACAGTGGTGA-1	Mesenchymal stem cell	G1
Case_AGAACAAGTCAGCGTC-1	Mesenchymal stem cell	G1
Case_AGAACAAGTGGCAGAT-1	Mesenchymal stem cell	S
Case_AGAACAATCTGATTCT-1	Mesenchymal stem cell	S
Case_AGAACCTAGAGAGCCT-1	Mesenchymal stem cell	S
Case_AGAACCTAGATTGCGG-1	Mesenchymal stem cell	G1
Case_AGAACCTAGGTAGATT-1	Mesenchymal stem cell	S
Case_AGAACCTCAGAGTCAG-1	Mesenchymal stem cell	G2M
Case_AGAACCTCAGTGAGCA-1	Mesenchymal stem cell	G1
Case_AGAACCTGTGAATTGA-1	Mesenchymal stem cell	G2M
Case_AGAACCTGTTTCGTTT-1	Mesenchymal stem cell	G1
Case_AGAACCTGTTTGGAAA-1	Mesenchymal stem cell	G1
Case_AGAACCTTCGAGTGAG-1	Mesenchymal stem cell	S
Case_AGAACCTTCTCATTAC-1	Mesenchymal stem cell	S
Case_AGAAGCGCAATGGCAG-1	Mesenchymal stem cell	G1
Case_AGAAGCGGTATCGTAC-1	Mesenchymal stem cell	G2M
Case_AGAAGCGGTCCCTCAT-1	Mesenchymal stem cell	G2M
Case_AGAAGCGGTGCATGTT-1	Mesenchymal stem cell	G1
Case_AGAAGCGGTTTCACAG-1	Mesenchymal stem cell	G1
Case_AGAAGCGTCCATTGTT-1	Mesenchymal stem cell	G2M
Case_AGAAGCGTCTGTCGTC-1	Mesenchymal stem cell	G2M
Case_AGAAGTAAGAGCCATG-1	Mesenchymal stem cell	S
Case_AGAAGTAGTTGGACCC-1	Mesenchymal stem cell	S
Case_AGAAGTATCCGAGGCT-1	Mesenchymal stem cell	G1
Case_AGAAGTATCCGATGCG-1	Mesenchymal stem cell	G1
Case_AGAAGTATCGCCTAGG-1	Mesenchymal stem cell	G1
Case_AGACAAAAGAATCCCT-1	Mesenchymal stem cell	G1
Case_AGACAAAAGAGTCCGA-1	Mesenchymal stem cell	G2M
Case_AGACAAAAGAGTGGCT-1	Mesenchymal stem cell	G2M
Case_AGACAAAAGGGATGTC-1	Mesenchymal stem cell	G1
Case_AGACAAAAGGTCATAA-1	Mesenchymal stem cell	G2M
Case_AGACAAAGTCATATGC-1	Mesenchymal stem cell	S
Case_AGACAAAGTCGCAACC-1	Mesenchymal stem cell	G1
Case_AGACAAAGTGAATGAT-1	Mesenchymal stem cell	G2M
Case_AGACAAATCATGTCTT-1	Mesenchymal stem cell	G2M
Case_AGACAAATCGCTTAAG-1	Mesenchymal stem cell	G1
Case_AGACACTGTCACGCTG-1	Mesenchymal stem cell	G2M
Case_AGACACTGTCATATGC-1	Mesenchymal stem cell	G1
Case_AGACACTGTCCACGCA-1	Mesenchymal stem cell	G2M
Case_AGACACTGTTAGGAGC-1	Mesenchymal stem cell	G1
Case_AGACACTTCCCACAGG-1	Mesenchymal stem cell	G1
Case_AGACACTTCGTCCTCA-1	Mesenchymal stem cell	S
Case_AGACAGGAGCCTCATA-1	Mesenchymal stem cell	G1
Case_AGACAGGAGCTGAGCA-1	Mesenchymal stem cell	G1
Case_AGACAGGAGCTTAGTC-1	Mesenchymal stem cell	G2M
Case_AGACAGGAGTAGATCA-1	Mesenchymal stem cell	G1
Case_AGACAGGCAACACAGG-1	Mesenchymal stem cell	G2M
Case_AGACAGGCAACCGCCA-1	Mesenchymal stem cell	G1
Case_AGACAGGCACATATGC-1	Mesenchymal stem cell	G2M
Case_AGACAGGCACCCATAA-1	Mesenchymal stem cell	G2M
Case_AGACAGGCAGACTGCC-1	Mesenchymal stem cell	G1
Case_AGACAGGCATGACAGG-1	Mesenchymal stem cell	G1
Case_AGACAGGGTGAGTAGC-1	Mesenchymal stem cell	G1
Case_AGACAGGGTGGTGATG-1	Mesenchymal stem cell	G1
Case_AGACAGGGTTGCAACT-1	Mesenchymal stem cell	S
Case_AGACAGGTCCGTATAG-1	Mesenchymal stem cell	G1
Case_AGACAGGTCTATCGCC-1	Mesenchymal stem cell	G1
Case_AGACCATAGAATACAC-1	Mesenchymal stem cell	G1
Case_AGACCATCAATTCGTG-1	Mesenchymal stem cell	G2M
Case_AGACCATGTACGGTTT-1	Mesenchymal stem cell	G1
Case_AGACCATTCGACGACC-1	Mesenchymal stem cell	S
Case_AGACCCGAGCAGCCCT-1	Mesenchymal stem cell	G2M
Case_AGACCCGAGGTCACTT-1	Mesenchymal stem cell	G2M
Case_AGACCCGGTATCGATC-1	Mesenchymal stem cell	G1
Case_AGACCCGGTGCCTACG-1	Mesenchymal stem cell	G2M
Case_AGACCCGTCACTACGA-1	Mesenchymal stem cell	G1
Case_AGACCCGTCCCGAGTG-1	Mesenchymal stem cell	G1
Case_AGACCCGTCTCTTGCG-1	Mesenchymal stem cell	G1
Case_AGACTCAAGCACGATG-1	Mesenchymal stem cell	G1
Case_AGACTCAAGGACAAGA-1	Mesenchymal stem cell	G1
Case_AGACTCAGTATGAAAC-1	Mesenchymal stem cell	G1
Case_AGAGAATAGCTGGCCT-1	Mesenchymal stem cell	G1
Case_AGAGAATCACAATGCT-1	Mesenchymal stem cell	G1
Case_AGAGAATCACTTGAGT-1	Mesenchymal stem cell	G1
Case_AGAGAATCATGCCGAC-1	Mesenchymal stem cell	G2M
Case_AGAGAATGTCACTACA-1	Mesenchymal stem cell	G1
Case_AGAGAATGTGGTGATG-1	Mesenchymal stem cell	G1
Case_AGAGAATTCAATCCAG-1	Mesenchymal stem cell	G1
Case_AGAGAATTCTCGTTTA-1	Mesenchymal stem cell	G2M
Case_AGAGAATTCTTCCCAG-1	Mesenchymal stem cell	G1
Case_AGAGAGCAGTCGCTAT-1	Mesenchymal stem cell	G1
Case_AGAGAGCAGTCTTCGA-1	Mesenchymal stem cell	G1
Case_AGAGAGCCATTGTAGC-1	Mesenchymal stem cell	G2M
Case_AGAGAGCGTAGCGTTT-1	Mesenchymal stem cell	G1
Case_AGAGAGCGTGCTCTCT-1	Mesenchymal stem cell	G1
Case_AGAGAGCTCGATTTCT-1	Mesenchymal stem cell	S
Case_AGAGCAGAGATACTGA-1	Mesenchymal stem cell	G2M
Case_AGAGCAGAGTCGCTAT-1	Mesenchymal stem cell	G1
Case_AGAGCAGGTACTTGTG-1	Mesenchymal stem cell	S
Case_AGAGCAGGTCTACTGA-1	Mesenchymal stem cell	G2M
Case_AGAGCAGGTTCAAACC-1	Mesenchymal stem cell	S
Case_AGAGCAGGTTCCTTGC-1	Mesenchymal stem cell	G1
Case_AGAGCAGTCGGTATGT-1	Mesenchymal stem cell	G1
Case_AGAGCCCCAAGAATAC-1	Mesenchymal stem cell	G1
Case_AGAGCCCCAGTCGGTC-1	Mesenchymal stem cell	G1
Case_AGAGCCCCATAAGCGG-1	Mesenchymal stem cell	G1
Case_AGAGCCCGTGACTCTA-1	Mesenchymal stem cell	G1
Case_AGAGCCCTCCAGGACC-1	Mesenchymal stem cell	G1
Case_AGAGCCCTCGACTCCT-1	Mesenchymal stem cell	S
Case_AGAGCCCTCTCATTGT-1	Mesenchymal stem cell	G1
Case_AGAGCCCTCTGCATAG-1	Mesenchymal stem cell	G1
Case_AGATAGACAATGGCAG-1	Mesenchymal stem cell	G1
Case_AGATAGACACCCTATC-1	Mesenchymal stem cell	G1
Case_AGATAGAGTCGGCACT-1	Mesenchymal stem cell	G1
Case_AGATAGAGTTATTCCT-1	Mesenchymal stem cell	S
Case_AGATAGATCAGCTTCC-1	Mesenchymal stem cell	S
Case_AGATAGATCCATGCAA-1	Mesenchymal stem cell	G1
Case_AGATAGATCTTACCAT-1	Mesenchymal stem cell	G1
Case_AGATCCAAGCTCTTCC-1	Mesenchymal stem cell	G1
Case_AGATCCACACAGGATG-1	Mesenchymal stem cell	G1
Case_AGATCCACAGTGGGTA-1	Mesenchymal stem cell	S
Case_AGATCCAGTAAGCGGT-1	Mesenchymal stem cell	G1
Case_AGATCCAGTCTCAAGT-1	Mesenchymal stem cell	G1
Case_AGATCCAGTTAAACCC-1	Mesenchymal stem cell	G1
Case_AGATCCATCAGCATTG-1	Mesenchymal stem cell	G1
Case_AGATCCATCTGTGCTC-1	Mesenchymal stem cell	S
Case_AGATCGTAGAGTCTTC-1	Mesenchymal stem cell	S
Case_AGATCGTAGGCTCCCA-1	Mesenchymal stem cell	S
Case_AGATCGTGTGACGCCT-1	Mesenchymal stem cell	G1
Case_AGATCGTTCAATCCAG-1	Mesenchymal stem cell	G1
Case_AGATCGTTCAGCTGAT-1	Mesenchymal stem cell	G1
Case_AGATCGTTCAGCTGTA-1	Mesenchymal stem cell	G1
Case_AGATCGTTCAGGACAG-1	Mesenchymal stem cell	G1
Case_AGATCGTTCCCAAGTA-1	Mesenchymal stem cell	G1
Case_AGATCGTTCGACGACC-1	Mesenchymal stem cell	S
Case_AGATCGTTCGCCTATC-1	Mesenchymal stem cell	S
Case_AGATGAAAGATCGGTG-1	Mesenchymal stem cell	G1
[truncated: 15,046 more rows]

## Sheet: Table S4
Supplementary Table 4. Keratins genes expression
Genes	Case_Mean	Control_Mean	Case_SD	Con_SD	P
Krt1	0.00473019	0.00610028	0.0804578	0.0880768	0.289
Krt2	0.00712662	0.00522972	0.0993957	0.0782406	0.171
Krt4	0.00638312	0.00969805	0.096404	0.125393	0.051
Krt5	0.052089	0.0435167	0.394796	0.352903	0.138
Krt7	7.33421e-05	0.000700169	0.00700945	0.0293333	0.048
Krt8	0.00712489	0.010375	0.0975397	0.112957	0.044
Krt10	0.0621769	0.0626778	0.275811	0.25587	0.903
Krt12	0.00036829	0.000269032	0.0145363	0.0146699	0.658
Krt13	0.0198014	0.0282861	0.187004	0.230478	0.008
Krt14	0.0100847	0.0113273	0.130505	0.145644	0.557
Krt15	0.0322027	0.0346535	0.296032	0.309886	0.598
Krt16	0.00123086	0.00327756	0.0334933	0.0777137	0.022
Krt17	0.0733466	0.0731308	0.460633	0.44907	0.975
Krt18	0.000729866	0.000438464	0.0326597	0.024838	0.517
Krt20	0.000936962	0.00228992	0.0402586	0.0549267	0.064
Krt23	0.00149352	0.0011926	0.0438045	0.0402339	0.642
Krt24	0.00158187	0.00243746	0.0482557	0.067436	0.337
Krt32	0.00236948	0.00177425	0.0567494	0.0381166	0.429
Krt42	0.000504696	0.000298444	0.0264256	0.0154794	0.542
Krt71	0.000322041	0.000703277	0.0157712	0.0290259	0.278
Krt75	0.00542382	0.00776957	0.109184	0.122685	0.187
Krt76	0.0267926	0.0359718	0.176101	0.197449	0.001
Krt77	0.00931836	0.00758879	0.152968	0.135529	0.438
Krt78	0	4.97658e-05	0	0.00442552
Krt79	0.0279436	0.0321461	0.228484	0.244874	0.247
Krt80	0.0152319	0.0131285	0.136742	0.119169	0.288
Krt84	0.000396999	0	0.0279315	0

## Sheet: Table S5
Supplementary Table 5. Differential analysis of keratin genes in the 13 clusters.
Cell type	Genes	Group	Number	Mean	SD	P
MSC	Krt1	Case	6643	0.00245745	0.0529242	0.38
		Control	5571	0.0017127	0.03792
	Krt2	Case	6643	0.00641795	0.0863246	0.424
		Control	5571	0.00523917	0.0744624
	Krt4	Case	6643	0.0027367	0.0575479	0.918
		Control	5571	0.00284099	0.0533477
	Krt5	Case	6643	0.0181389	0.151636	0.518
		Control	5571	0.0164247	0.138667
	Krt7	Case	6643	0.000100855	0.00822015	0.176
		Control	5571	0.00057379	0.0270023
	Krt8	Case	6643	0.00610851	0.0859043	0.141
		Control	5571	0.00857302	0.0993032
	Krt10	Case	6643	0.0668075	0.275211	0.528
		Control	5571	0.0638107	0.243574
	Krt12	Case	6643	0	.000000000000a
		Control	5571	0	.000000000000a
	Krt13	Case	6643	0.0091067	0.10721	0.003
		Control	5571	0.0157633	0.137751
	Krt14	Case	6643	0.000359634	0.0210371	0.189
		Control	5571	0.000976658	0.0305735
	Krt15	Case	6643	0.00927709	0.104973	0.1
		Control	5571	0.0126125	0.119043
	Krt16	Case	6643	0.000268064	0.0154921	0.823
		Control	5571	0.000335509	0.0179162
	Krt17	Case	6643	0.0379808	0.217331	0.905
		Control	5571	0.0375255	0.203343
	Krt18	Case	6643	0	.000000000000a
		Control	5571	0	.000000000000a
	Krt20	Case	6643	0	.000000000000a
		Control	5571	0	.000000000000a
	Krt23	Case	6643	0.000168368	0.0137227	0.18
		Control	5571	0.000657068	0.0256641
	Krt24	Case	6643	0.000411658	0.0198045	0.649
		Control	5571	0.00025172	0.0187881
	Krt32	Case	6643	0.0010737	0.0359523	0.814
		Control	5571	0.00122857	0.0365606
	Krt42	Case	6643	0.000203306	0.0165704	0.36
		Control	5571	0	0
	Krt71	Case	6643	0	0	0.275
		Control	5571	0.000153193	0.0114342
	Krt75	Case	6643	0	0	0.275
		Control	5571	0.00034129	0.0254736
	Krt76	Case	6643	0.0337128	0.197497	0.005
		Control	5571	0.0441231	0.208428
	Krt77	Case	6643	0	0	0.275
		Control	5571	0.000175278	0.0130826
	Krt78	Case	6643	0	.000000000000a
		Control	5571	0	.000000000000a
	Krt79	Case	6643	0.00339763	0.0662261	0.643
		Control	5571	0.00288583	0.053554
	Krt80	Case	6643	0.0148728	0.138017	0.221
		Control	5571	0.0120471	0.112432
	Krt84	Case	6643	0.000193996	0.0158116	0.36
		Control	5571	0	0
SMC	Krt1	Case	553	0.0354698	0.241203	0.054
		Control	398	0.0687891	0.290812
	Krt2	Case	553	0.0353001	0.254888	0.658
		Control	398	0.0284671	0.204214
	Krt4	Case	553	0.00213348	0.0501709	0.251
		Control	398	0.00927141	0.133494
	Krt5	Case	553	0.0226963	0.199658	0.396
		Control	398	0.0125008	0.156294
	Krt7	Case	553	0	.000000000000a
		Control	398	0	.000000000000a
	Krt8	Case	553	0.00581836	0.0968875	0.684
		Control	398	0.0085743	0.110717
	Krt10	Case	553	0.0205267	0.175579	0.892
		Control	398	0.0190112	0.161536
	Krt12	Case	553	0	.000000000000a
		Control	398	0	.000000000000a
	Krt13	Case	553	0.00720706	0.117975	0.273
		Control	398	0.0166191	0.146425
	Krt14	Case	553	0	0	0.239
		Control	398	0.00161111	0.0321414
	Krt15	Case	553	0.0082793	0.124987	0.945
		Control	398	0.00773814	0.10959
	Krt16	Case	553	0	.000000000000a
		Control	398	0	.000000000000a
	Krt17	Case	553	0.0327494	0.220635	0.363
		Control	398	0.0465989	0.246039
	Krt18	Case	553	0	.000000000000a
		Control	398	0	.000000000000a
	Krt20	Case	553	0	.000000000000a
		Control	398	0	.000000000000a
	Krt23	Case	553	0.0052866	0.0978271	0.281
		Control	398	0	0
	Krt24	Case	553	0	.000000000000a
		Control	398	0	.000000000000a
	Krt32	Case	553	0	.000000000000a
		Control	398	0	.000000000000a
	Krt42	Case	553	0	.000000000000a
		Control	398	0	.000000000000a
	Krt71	Case	553	0	.000000000000a
		Control	398	0	.000000000000a
	Krt75	Case	553	0	.000000000000a
		Control	398	0	.000000000000a
	Krt76	Case	553	0.0010253	0.0241108	0.221
		Control	398	0.00536507	0.0784286
	Krt77	Case	553	0.152241	0.603192	0.858
		Control	398	0.145225	0.582744
	Krt78	Case	553	0	.000000000000a
		Control	398	0	.000000000000a
	Krt79	Case	553	0.352303	0.752102	0.004
		Control	398	0.50448	0.866286
	Krt80	Case	553	0.0431933	0.222665	0.773
		Control	398	0.0476394	0.248845
	Krt84	Case	553	0	.000000000000a
		Control	398	0	.000000000000a
Oligo	Krt1	Case	282	0	.000000000000a
		Control	404	0	.000000000000a
	Krt2	Case	282	0	0	0.404
		Control	404	0.00207748	0.0417569
	Krt4	Case	282	0.00691258	0.116082	0.719
		Control	404	0.0101957	0.118593
	Krt5	Case	282	0.016913	0.173415	0.808
		Control	404	0.0203317	0.187008
	Krt7	Case	282	0	.000000000000a
		Control	404	0	.000000000000a
	Krt8	Case	282	0.0324718	0.227709	0.195
		Control	404	0.0583905	0.276309
	Krt10	Case	282	0.0723626	0.316727	0.03
		Control	404	0.13832	0.434254
	Krt12	Case	282	0	.000000000000a
		Control	404	0	.000000000000a
	Krt13	Case	282	0.0161293	0.163461	0.564
		Control	404	0.0101926	0.106033
	Krt14	Case	282	0	0	0.404
		Control	404	0.00414324	0.0832781
	Krt15	Case	282	0.00802807	0.134814	0.344
		Control	404	0.0190171	0.158956
	Krt16	Case	282	0	.000000000000a
		Control	404	0	.000000000000a
	Krt17	Case	282	0.0191033	0.130697	0.14
		Control	404	0.0425711	0.243184
	Krt18	Case	282	0	0	0.404
		Control	404	0.00507362	0.101978
	Krt20	Case	282	0	.000000000000a
		Control	404	0	.000000000000a
	Krt23	Case	282	0	.000000000000a
		Control	404	0	.000000000000a
	Krt24	Case	282	0	.000000000000a
		Control	404	0	.000000000000a
	Krt32	Case	282	0	.000000000000a
		Control	404	0	.000000000000a
	Krt42	Case	282	0.00991944	0.123922	0.581
		Control	404	0.00584182	0.0683286
	Krt71	Case	282	0	.000000000000a
		Control	404	0	.000000000000a
	Krt75	Case	282	0	.000000000000a
		Control	404	0	.000000000000a
	Krt76	Case	282	0.00302173	0.0507434	0.932
		Control	404	0.00343049	0.0689521
	Krt77	Case	282	0	.000000000000a
		Control	404	0	.000000000000a
	Krt78	Case	282	0	.000000000000a
		Control	404	0	.000000000000a
	Krt79	Case	282	0	.000000000000a
		Control	404	0	.000000000000a
	Krt80	Case	282	0.00510196	0.0856765	0.756
		Control	404	0.00329754	0.0662798
	Krt84	Case	282	0	.000000000000a
		Control	404	0	.000000000000a
Neu	Krt1	Case	325	0	.000000000000a
		Control	213	0	.000000000000a
	Krt2	Case	325	0	.000000000000a
		Control	213	0	.000000000000a
	Krt4	Case	325	0	0	0.217
		Control	213	0.00815787	0.11906
	Krt5	Case	325	0.0224978	0.236416	0.166
		Control	213	0	0
	Krt7	Case	325	0	.000000000000a
		Control	213	0	.000000000000a
	Krt8	Case	325	0	.000000000000a
		Control	213	0	.000000000000a
	Krt10	Case	325	0.0111034	0.121266	0.984
		Control	213	0.0108907	0.116016
	Krt12	Case	325	0	.000000000000a
		Control	213	0	.000000000000a
	Krt13	Case	325	0.0274301	0.247685	0.443
		Control	213	0.0457132	0.30167
	Krt14	Case	325	0	0	0.217
		Control	213	0.00779472	0.11376
	Krt15	Case	325	0.0124392	0.160199	0.741
		Control	213	0.00819982	0.119672
	Krt16	Case	325	0	.000000000000a
		Control	213	0	.000000000000a
	Krt17	Case	325	0.0335779	0.273001	0.131
		Control	213	0.0752502	0.365587
	Krt18	Case	325	0	.000000000000a
		Control	213	0	.000000000000a
	Krt20	Case	325	0	.000000000000a
		Control	213	0	.000000000000a
	Krt23	Case	325	0	.000000000000a
		Control	213	0	.000000000000a
	Krt24	Case	325	0	.000000000000a
		Control	213	0	.000000000000a
	Krt32	Case	325	0.00905224	0.163192	0.419
		Control	213	0	0
	Krt42	Case	325	0	.000000000000a
		Control	213	0	.000000000000a
	Krt71	Case	325	0	.000000000000a
		Control	213	0	.000000000000a
	Krt75	Case	325	0.147223	0.557071	0.022
		Control	213	0.270885	0.681779
	Krt76	Case	325	0.00547888	0.0697991	0.547
		Control	213	0.0023731	0.0346343
	Krt77	Case	325	0	.000000000000a
		Control	213	0	.000000000000a
	Krt78	Case	325	0	.000000000000a
		Control	213	0	.000000000000a
	Krt79	Case	325	0.00416866	0.0751516	0.744
		Control	213	0.0023731	0.0346343
	Krt80	Case	325	0	.000000000000a
		Control	213	0	.000000000000a
	Krt84	Case	325	0.00719468	0.129704	0.419
		Control	213	0	0
Mast	Krt1	Case	248	0	0	0.244
		Control	182	0.00614085	0.0828446
	Krt2	Case	248	0	.000000000000a
		Control	182	0	.000000000000a
	Krt4	Case	248	0	.000000000000a
		Control	182	0	.000000000000a
	Krt5	Case	248	0.0192974	0.214563	0.598
		Control	182	0.00980384	0.132261
	Krt7	Case	248	0	.000000000000a
		Control	182	0	.000000000000a
	Krt8	Case	248	0.00786235	0.123816	0.392
		Control	182	0	0
	Krt10	Case	248	0.072262	0.393772	0.503
		Control	182	0.0488961	0.300911
	Krt12	Case	248	0	.000000000000a
		Control	182	0	.000000000000a
	Krt13	Case	248	0	.000000000000a
		Control	182	0	.000000000000a
	Krt14	Case	248	0	.000000000000a
		Control	182	0	.000000000000a
	Krt15	Case	248	0	.000000000000a
		Control	182	0	.000000000000a
	Krt16	Case	248	0	.000000000000a
		Control	182	0	.000000000000a
	Krt17	Case	248	0.0211845	0.19756	0.231
		Control	182	0.0508718	0.31475
	Krt18	Case	248	0	.000000000000a
		Control	182	0	.000000000000a
	Krt20	Case	248	0	.000000000000a
		Control	182	0	.000000000000a
	Krt23	Case	248	0	.000000000000a
		Control	182	0	.000000000000a
	Krt24	Case	248	0	.000000000000a
		Control	182	0	.000000000000a
	Krt32	Case	248	0	.000000000000a
		Control	182	0	.000000000000a
	Krt42	Case	248	0	.000000000000a
		Control	182	0	.000000000000a
	Krt71	Case	248	0	.000000000000a
		Control	182	0	.000000000000a
	Krt75	Case	248	0	.000000000000a
		Control	182	0	.000000000000a
	Krt76	Case	248	0	0	0.244
		Control	182	0.00557746	0.0752441
	Krt77	Case	248	0	.000000000000a
		Control	182	0	.000000000000a
	Krt78	Case	248	0	.000000000000a
		Control	182	0	.000000000000a
	Krt79	Case	248	0.108815	0.466141	0.353
		Control	182	0.152097	0.491453
	Krt80	Case	248	0	.000000000000a
		Control	182	0	.000000000000a
	Krt84	Case	248	0	.000000000000a
		Control	182	0	.000000000000a
Mono	Krt1	Case	105	0	.000000000000a
		Control	187	0	.000000000000a
	Krt2	Case	105	0	.000000000000a
		Control	187	0	.000000000000a
	Krt4	Case	105	0	.000000000000a
		Control	187	0	.000000000000a
	Krt5	Case	105	0.015127	0.155006	0.828
		Control	187	0.0116875	0.112895
	Krt7	Case	105	0	.000000000000a
		Control	187	0	.000000000000a
	Krt8	Case	105	0.0444477	0.26309	0.021
		Control	187	0	0
	Krt10	Case	105	0.125759	0.443003	0.074
		Control	187	0.0525166	0.255666
	Krt12	Case	105	0	.000000000000a
		Control	187	0	.000000000000a
	Krt13	Case	105	0	0	0.152
		Control	187	0.02907	0.207262
	Krt14	Case	105	0	.000000000000a
		Control	187	0	.000000000000a
	Krt15	Case	105	0.02635	0.19288	0.062
		Control	187	0	0
	Krt16	Case	105	0	.000000000000a
		Control	187	0	.000000000000a
	Krt17	Case	105	0.029537	0.212997	0.882
		Control	187	0.0330866	0.185612
	Krt18	Case	105	0	.000000000000a
		Control	187	0	.000000000000a
	Krt20	Case	105	0	.000000000000a
		Control	187	0	.000000000000a
	Krt23	Case	105	0	.000000000000a
		Control	187	0	.000000000000a
	Krt24	Case	105	0	.000000000000a
		Control	187	0	.000000000000a
	Krt32	Case	105	0	.000000000000a
		Control	187	0	.000000000000a
	Krt42	Case	105	0	.000000000000a
		Control	187	0	.000000000000a
	Krt71	Case	105	0	.000000000000a
		Control	187	0	.000000000000a
	Krt75	Case	105	0	.000000000000a
		Control	187	0	.000000000000a
	Krt76	Case	105	0.0300687	0.216959	0.807
		Control	187	0.0245145	0.166564
	Krt77	Case	105	0	.000000000000a
		Control	187	0	.000000000000a
	Krt78	Case	105	0	.000000000000a
		Control	187	0	.000000000000a
	Krt79	Case	105	0.0342612	0.257533	0.34
		Control	187	0.0112449	0.153772
	Krt80	Case	105	0	.000000000000a
		Control	187	0	.000000000000a
	Krt84	Case	105	0	.000000000000a
		Control	187	0	.000000000000a
Schw	Krt1	Case	89	0	.000000000000a
		Control	129	0	.000000000000a
	Krt2	Case	89	0	.000000000000a
		Control	129	0	.000000000000a
	Krt4	Case	89	0.0221621	0.209077	0.229
		Control	129	0	0
	Krt5	Case	89	0.0533036	0.308288	0.271
		Control	129	0.018515	0.151145
	Krt7	Case	89	0	.000000000000a
		Control	129	0	.000000000000a
	Krt8	Case	89	0	.000000000000a
		Control	129	0	.000000000000a
	Krt10	Case	89	0.047655	0.316793	0.667
		Control	129	0.0653553	0.285269
	Krt12	Case	89	0	.000000000000a
		Control	129	0	.000000000000a
	Krt13	Case	89	0.0142758	0.134677	0.478
		Control	129	0.0322562	0.210765
	Krt14	Case	89	0	.000000000000a
		Control	129	0	.000000000000a
	Krt15	Case	89	0.0131589	0.124141	0.644
		Control	129	0.0239553	0.194393
	Krt16	Case	89	0	.000000000000a
		Control	129	0	.000000000000a
	Krt17	Case	89	0.0501968	0.29495	0.681
		Control	129	0.0354532	0.232846
	Krt18	Case	89	0	.000000000000a
		Control	129	0	.000000000000a
	Krt20	Case	89	0	.000000000000a
		Control	129	0	.000000000000a
	Krt23	Case	89	0	.000000000000a
		Control	129	0	.000000000000a
	Krt24	Case	89	0	.000000000000a
		Control	129	0	.000000000000a
	Krt32	Case	89	0	.000000000000a
		Control	129	0	.000000000000a
	Krt42	Case	89	0	.000000000000a
		Control	129	0	.000000000000a
	Krt71	Case	89	0	.000000000000a
		Control	129	0	.000000000000a
	Krt75	Case	89	0	.000000000000a
		Control	129	0	.000000000000a
	Krt76	Case	89	0	.000000000000a
		Control	129	0	.000000000000a
	Krt77	Case	89	0	.000000000000a
		Control	129	0	.000000000000a
	Krt78	Case	89	0	.000000000000a
		Control	129	0	.000000000000a
	Krt79	Case	89	0	0	0.407
		Control	129	0.00946916	0.107549
	Krt80	Case	89	0	0	0.407
		Control	129	0.00995476	0.113064
	Krt84	Case	89	0	.000000000000a
		Control	129	0	.000000000000a
Fib	Krt1	Case	74	0	.000000000000a
		Control	117	0	.000000000000a
	Krt2	Case	74	0	.000000000000a
		Control	117	0	.000000000000a
	Krt4	Case	74	0	0	0.428
		Control	117	0.00990086	0.107094
	Krt5	Case	74	0.0301159	0.196289	0.36
		Control	117	0.0099343	0.107456
	Krt7	Case	74	0	.000000000000a
		Control	117	0	.000000000000a
	Krt8	Case	74	0.0208883	0.179688	0.523
		Control	117	0.0409201	0.228314
	Krt10	Case	74	0.058144	0.288732	0.833
		Control	117	0.0500049	0.240485
	Krt12	Case	74	0	.000000000000a
		Control	117	0	.000000000000a
	Krt13	Case	74	0.049153	0.248118	0.121
		Control	117	0.00921022	0.0996238
	Krt14	Case	74	0	.000000000000a
		Control	117	0	.000000000000a
	Krt15	Case	74	0	.000000000000a
		Control	117	0	.000000000000a
	Krt16	Case	74	0	.000000000000a
		Control	117	0	.000000000000a
	Krt17	Case	74	0.0757463	0.345572	0.046
		Control	117	0.00825186	0.0892575
	Krt18	Case	74	0	.000000000000a
		Control	117	0	.000000000000a
	Krt20	Case	74	0	.000000000000a
		Control	117	0	.000000000000a
	Krt23	Case	74	0	.000000000000a
		Control	117	0	.000000000000a
	Krt24	Case	74	0	.000000000000a
		Control	117	0	.000000000000a
	Krt32	Case	74	0	.000000000000a
		Control	117	0	.000000000000a
	Krt42	Case	74	0	.000000000000a
		Control	117	0	.000000000000a
	Krt71	Case	74	0	.000000000000a
		Control	117	0	.000000000000a
	Krt75	Case	74	0	0	0.428
		Control	117	0.00834947	0.0903133
	Krt76	Case	74	0	.000000000000a
		Control	117	0	.000000000000a
	Krt77	Case	74	0	.000000000000a
		Control	117	0	.000000000000a
	Krt78	Case	74	0	.000000000000a
		Control	117	0	.000000000000a
	Krt79	Case	74	0.0256562	0.16178	0.866
		Control	117	0.0314344	0.265443
	Krt80	Case	74	0.0155018	0.133351	0.515
		Control	117	0.00605058	0.065447
	Krt84	Case	74	0	.000000000000a
		Control	117	0	.000000000000a
Macro	Krt1	Case	108	0	.000000000000a
		Control	73	0	.000000000000a
	Krt2	Case	108	0	.000000000000a
		Control	73	0	.000000000000a
	Krt4	Case	108	0	.000000000000a
		Control	73	0	.000000000000a
	Krt5	Case	108	0.0875421	0.428008	0.225
		Control	73	0.0241438	0.144855
	Krt7	Case	108	0	0	0.085
		Control	73	0.0320596	0.192545
	Krt8	Case	108	0.0236413	0.175708	0.252
		Control	73	0	0
	Krt10	Case	108	0.02606	0.198583	0.684
		Control	73	0.0381771	0.192
	Krt12	Case	108	0	.000000000000a
		Control	73	0	.000000000000a
	Krt13	Case	108	0.00947345	0.098451	0.413
		Control	73	0	0
	Krt14	Case	108	0	.000000000000a
		Control	73	0	.000000000000a
	Krt15	Case	108	0	.000000000000a
		Control	73	0	.000000000000a
	Krt16	Case	108	0	.000000000000a
		Control	73	0	.000000000000a
	Krt17	Case	108	0.0692505	0.400832	0.353
		Control	73	0.0236906	0.143666
	Krt18	Case	108	0	.000000000000a
		Control	73	0	.000000000000a
	Krt20	Case	108	0	.000000000000a
		Control	73	0	.000000000000a
	Krt23	Case	108	0	.000000000000a
		Control	73	0	.000000000000a
	Krt24	Case	108	0	.000000000000a
		Control	73	0	.000000000000a
	Krt32	Case	108	0	.000000000000a
		Control	73	0	.000000000000a
	Krt42	Case	108	0	.000000000000a
		Control	73	0	.000000000000a
	Krt71	Case	108	0.00933922	0.097056	0.413
		Control	73	0	0
	Krt75	Case	108	0	0	0.225
		Control	73	0.011849	0.101238
	Krt76	Case	108	0.0132138	0.137322	0.732
		Control	73	0.0200693	0.123012
	Krt77	Case	108	0	.000000000000a
		Control	73	0	.000000000000a
	Krt78	Case	108	0	.000000000000a
		Control	73	0	.000000000000a
	Krt79	Case	108	0	.000000000000a
		Control	73	0	.000000000000a
	Krt80	Case	108	0	.000000000000a
		Control	73	0	.000000000000a
	Krt84	Case	108	0	.000000000000a
		Control	73	0	.000000000000a
Endo	Krt1	Case	38	0.0682867	0.29726	0.663
		Control	114	0.043818	0.299884
	Krt2	Case	38	0.0421527	0.259847	0.083
		Control	114	0	0
	Krt4	Case	38	0	0	0.565
		Control	114	0.0262675	0.28046
	Krt5	Case	38	0	.000000000000a
		Control	114	0	.000000000000a
	Krt7	Case	38	0	.000000000000a
		Control	114	0	.000000000000a
	Krt8	Case	38	0.0236119	0.145554	0.083
		Control	114	0	0
	Krt10	Case	38	0	0	0.431
		Control	114	0.0164344	0.128108
	Krt12	Case	38	0	.000000000000a
		Control	114	0	.000000000000a
	Krt13	Case	38	0	.000000000000a
		Control	114	0	.000000000000a
	Krt14	Case	38	0	0	0.565
		Control	114	0.0100832	0.107659
	Krt15	Case	38	0.0482231	0.297267	0.982
		Control	114	0.0469185	0.311045
	Krt16	Case	38	0	.000000000000a
		Control	114	0	.000000000000a
	Krt17	Case	38	0.0192688	0.118781	0.694
		Control	114	0.0409249	0.331346
	Krt18	Case	38	0	.000000000000a
		Control	114	0	.000000000000a
	Krt20	Case	38	0	.000000000000a
		Control	114	0	.000000000000a
	Krt23	Case	38	0	0	0.565
		Control	114	0.022133	0.236315
	Krt24	Case	38	0	.000000000000a
		Control	114	0	.000000000000a
	Krt32	Case	38	0	.000000000000a
		Control	114	0	.000000000000a
	Krt42	Case	38	0	.000000000000a
		Control	114	0	.000000000000a
	Krt71	Case	38	0	.000000000000a
		Control	114	0	.000000000000a
	Krt75	Case	38	0	.000000000000a
		Control	114	0	.000000000000a
	Krt76	Case	38	0	0	0.565
		Control	114	0.0214324	0.228835
	Krt77	Case	38	0	.000000000000a
		Control	114	0	.000000000000a
	Krt78	Case	38	0	.000000000000a
		Control	114	0	.000000000000a
	Krt79	Case	38	0.0168888	0.104109	0.952
		Control	114	0.0189628	0.202467
	Krt80	Case	38	0	.000000000000a
		Control	114	0	.000000000000a
	Krt84	Case	38	0	.000000000000a
		Control	114	0	.000000000000a
Epi	Krt1	Case	82	0.0382921	0.154949	0.577
		Control	68	0.0576202	0.262821
	Krt2	Case	82	0	.00000000000000a
		Control	68	0	.00000000000000a
	Krt4	Case	82	0.392472	0.679692	0.023
		Control	68	0.683672	0.870619
	Krt5	Case	82	3.62741	1.12966	0.094
		Control	68	3.29564	1.27858
	Krt7	Case	82	0	.00000000000000a
		Control	68	0	.00000000000000a
	Krt8	Case	82	0.00642042	0.0581393	0.499
		Control	68	0.0192104	0.158413
	Krt10	Case	82	0.212978	0.404542	0.256
		Control	68	0.14221	0.343628
	Krt12	Case	82	0.0410329	0.1488	0.697
		Control	68	0.0312868	0.156245
	Krt13	Case	82	1.08538	1.08752	0.079
		Control	68	1.43624	1.34212
	Krt14	Case	82	1.09444	0.826657	0.648
		Control	68	1.16191	0.980664
	Krt15	Case	82	2.5876	1.36819	0.796
		Control	68	2.65059	1.60966
	Krt16	Case	82	0.11542	0.305798	0.009
		Control	68	0.353674	0.748573
	Krt17	Case	82	4.07723	1.39166	0.606
		Control	68	3.94876	1.65626
	Krt18	Case	82	0.00786254	0.0711983	0.315
		Control	68	0.0208476	0.098388
	Krt20	Case	82	0	0	0.274
		Control	68	0.00629168	0.0518825
	Krt23	Case	82	0.104149	0.332984	0.221
		Control	68	0.0477557	0.197687
	Krt24	Case	82	0.142894	0.458313	0.276
		Control	68	0.241779	0.646601
	Krt32	Case	82	0.141134	0.361565	0.482
		Control	68	0.105683	0.221918
	Krt42	Case	82	0.00564707	0.0511364	0.364
		Control	68	0	0
	Krt71	Case	82	0.0235797	0.122231	0.384
		Control	68	0.0510566	0.251316
	Krt75	Case	82	0.007346	0.0665209	0.364
		Control	68	0	0
	Krt76	Case	82	0.0690772	0.190101	0.052
		Control	68	0.21479	0.641924
	Krt77	Case	82	0	.00000000000000a
		Control	68	0	.00000000000000a
	Krt78	Case	82	0	0	0.274
		Control	68	0.00578746	0.0477247
	Krt79	Case	82	0	.00000000000000a
		Control	68	0	.00000000000000a
	Krt80	Case	82	0.155062	0.347986	0.343
		Control	68	0.212075	0.385611
	Krt84	Case	82	0	.00000000000000a
		Control	68	0	.00000000000000a
NK	Krt1	Case	41	0.0375737	0.240589	0.366
		Control	34	0	0
	Krt2	Case	41	0	.000000000000a
		Control	34	0	.000000000000a
	Krt4	Case	41	0	.000000000000a
		Control	34	0	.000000000000a
	Krt5	Case	41	0	.000000000000a
		Control	34	0	.000000000000a
	Krt7	Case	41	0	.000000000000a
		Control	34	0	.000000000000a
	Krt8	Case	41	0	.000000000000a
		Control	34	0	.000000000000a
	Krt10	Case	41	0	0	0.125
		Control	34	0.0591011	0.244355
	Krt12	Case	41	0	.000000000000a
		Control	34	0	.000000000000a
	Krt13	Case	41	0.0655986	0.293275	0.197
		Control	34	0	0
	Krt14	Case	41	0	.000000000000a
		Control	34	0	.000000000000a
	Krt15	Case	41	0	.000000000000a
		Control	34	0	.000000000000a
	Krt16	Case	41	0	.000000000000a
		Control	34	0	.000000000000a
	Krt17	Case	41	0.0302452	0.193664	0.914
		Control	34	0.0352281	0.205413
	Krt18	Case	41	0	.000000000000a
		Control	34	0	.000000000000a
	Krt20	Case	41	0	.000000000000a
		Control	34	0	.000000000000a
	Krt23	Case	41	0	.000000000000a
		Control	34	0	.000000000000a
	Krt24	Case	41	0	.000000000000a
		Control	34	0	.000000000000a
	Krt32	Case	41	0	.000000000000a
		Control	34	0	.000000000000a
	Krt42	Case	41	0	.000000000000a
		Control	34	0	.000000000000a
	Krt71	Case	41	0	.000000000000a
		Control	34	0	.000000000000a
	Krt75	Case	41	0	.000000000000a
		Control	34	0	.000000000000a
	Krt76	Case	41	0.016016	0.102552	0.366
		Control	34	0	0
	Krt77	Case	41	0	.000000000000a
		Control	34	0	.000000000000a
	Krt78	Case	41	0	.000000000000a
		Control	34	0	.000000000000a
	Krt79	Case	41	0	.000000000000a
		Control	34	0	.000000000000a
	Krt80	Case	41	0	.000000000000a
		Control	34	0	.000000000000a
	Krt84	Case	41	0	.000000000000a
		Control	34	0	.000000000000a
T cells	Krt1	Case	548	0	0	0.252
		Control	418	0.00308716	0.063117
	Krt2	Case	548	0.00246646	0.0577384	0.383
		Control	418	0	0
	Krt4	Case	548	0.00520422	0.0863162	0.421
		Control	418	0.00161643	0.033048
	Krt5	Case	548	0.0191738	0.171863	0.644
		Control	418	0.0144774	0.133697
	Krt7	Case	548	0	.000000000000a
		Control	418	0	.000000000000a
	Krt8	Case	548	0	0	0.252
		Control	418	0.00284399	0.0581456
	Krt10	Case	548	0.0527946	0.289878	0.701
		Control	418	0.0599469	0.283418
	Krt12	Case	548	0	.000000000000a
		Control	418	0	.000000000000a
	Krt13	Case	548	0.00974417	0.115761	0.414
		Control	418	0.0168929	0.155904
	Krt14	Case	548	0	.000000000000a
		Control	418	0	.000000000000a
	Krt15	Case	548	0.00682037	0.0930414	0.916
		Control	418	0.00619036	0.0897545
	Krt16	Case	548	0	.000000000000a
		Control	418	0	.000000000000a
	Krt17	Case	548	0.0386239	0.253136	0.534
		Control	418	0.0487984	0.249662
	Krt18	Case	548	0.0109915	0.130159	0.085
		Control	418	0	0
	Krt20	Case	548	0.0156206	0.16382	0.038
		Control	418	0.0422986	0.234677
	Krt23	Case	548	0.00193909	0.0453928	0.383
		Control	418	0	0
	Krt24	Case	548	0	0	0.252
		Control	418	0.00342623	0.0700495
	Krt32	Case	548	0	.000000000000a
		Control	418	0	.000000000000a
	Krt42	Case	548	0	.000000000000a
		Control	418	0	.000000000000a
	Krt71	Case	548	0	0	0.252
		Control	418	0.00295748	0.0604658
	Krt75	Case	548	0.00201111	0.047079	0.383
		Control	418	0	0
	Krt76	Case	548	0.0122589	0.133394	0.23
		Control	418	0.0251558	0.199797
	Krt77	Case	548	0.00172096	0.0402866	0.704
		Control	418	0.00295748	0.0604658
	Krt78	Case	548	0	.000000000000a
		Control	418	0	.000000000000a
	Krt79	Case	548	0.00624117	0.105467	0.227
		Control	418	0	0
	Krt80	Case	548	0.00213881	0.0500682	0.383
		Control	418	0	0
	Krt84	Case	548	0	.000000000000a
		Control	418	0	.000000000000a

## Sheet: Table S6
Supplementary Table 6. Gustatory genes expression.
Genes	Group	Number	Mean	SD	P
Tas1r2	Case	9136	0.0158589	0.133602	0.068
	Control	7908	0.019814	0.14893
Rtp3	Case	9136	0.0327729	0.2459	0.013
	Control	7908	0.0239785	0.212487
Rtp4	Case	9136	0.0709579	0.299281	0.008
	Control	7908	0.0831684	0.304772
Gnat1	Case	9136	0.00719463	0.102563	0.651
	Control	7908	0.00789515	0.0985601
Gnat2	Case	9136	0.0153535	0.133421	0.668
	Control	7908	0.0162207	0.129671
Plcb2	Case	9136	0.00058735	0.0325757	0.981
	Control	7908	0.000576146	0.0298099
Hcn4	Case	9136	0.0214103	0.168593	0.468
	Control	7908	0.0233559	0.181215
Trpv1	Case	9136	0.0029691	0.0707082	0.764
	Control	7908	0.00327882	0.062586
Scnn1a	Case	9136	0.0544144	0.251109	0.535
	Control	7908	0.0521075	0.231236
Scnn1b	Case	9136	0.000398143	0.0201551	0.143
	Control	7908	5.68523e-05	0.0050557
Scnn1g	Case	9136	0.000110424	0.00749445	0.19
	Control	7908	0	0

## Sheet: Table S7
Supplementary Table 7. Differential analysis of gustatory genes in the 13 clusters .
Cell type	Genes	Group	Number	Mean	SD	P
MSC	Tas1r2	Case	6643	0.0113912	0.11015	0.021
		Control	5571	0.0163917	0.128677
	Rtp3	Case	6643	0.00187684	0.0597076	0.315
		Control	5571	0.000999751	0.0283101
	Rtp4	Case	6643	0.0833088	0.317218	0.001
		Control	5571	0.102185	0.327469
	Gnat1	Case	6643	0.000834762	0.0431072	0.826
		Control	5571	0.000986195	0.0308239
	Gnat2	Case	6643	0.0203425	0.152535	0.61
		Control	5571	0.0217302	0.146734
	Plcb2	Case	6643	0	.000000000000a
		Control	5571	0	.000000000000a
	Hcn2	Case	6643	0.00208665	0.0466217	0.074
		Control	5571	0.000821238	0.027406
	Trpv1	Case	6643	0.00208959	0.0509749	0.442
		Control	5571	0.00145856	0.037039
	Scnn1a	Case	6643	0.0647732	0.271363	0.977
		Control	5571	0.0649124	0.251132
	Scnn1b	Case	6643	0.000150612	0.0122756	0.36
		Control	5571	0	0
	Scnn1g	Case	6643	0	.000000000000a
		Control	5571	0	.000000000000a
SMC	Tas1r2	Case	553	0.0182547	0.140434	0.829
		Control	398	0.0203794	0.161776
	Rtp3	Case	553	0.430775	0.767828	0.031
		Control	398	0.326395	0.689086
	Rtp4	Case	553	0.0500145	0.275059	0.185
		Control	398	0.0283639	0.204931
	Gnat1	Case	553	0.0939612	0.342889	0.346
		Control	398	0.116075	0.375557
	Gnat2	Case	553	0.00120135	0.0282508	0.805
		Control	398	0.00169921	0.0338991
	Plcb2	Case	553	0	.000000000000a
		Control	398	0	.000000000000a
	Hcn2	Case	553	0	.000000000000a
		Control	398	0	.000000000000a
	Trpv1	Case	553	0	.000000000000a
		Control	398	0	.000000000000a
	Scnn1a	Case	553	0.0217281	0.165219	0.46
		Control	398	0.0142446	0.13656
	Scnn1b	Case	553	0.0024997	0.0587828	0.397
		Control	398	0	0
	Scnn1g	Case	553	0	.000000000000a
		Control	398	0	.000000000000a
Oligo	Tas1r2	Case	282	0.0321483	0.18998	0.926
		Control	404	0.0335857	0.203483
	Rtp3	Case	282	0	0	0.404
		Control	404	0.00650038	0.130656
	Rtp4	Case	282	0.0356591	0.218323	0.588
		Control	404	0.0448535	0.219058
	Gnat1	Case	282	0	.000000000000a
		Control	404	0	.000000000000a
	Gnat2	Case	282	0	0	0.248
		Control	404	0.00413641	0.0600717
	Plcb2	Case	282	0	.000000000000a
		Control	404	0	.000000000000a
	Hcn2	Case	282	0.00909364	0.114564	0.208
		Control	404	0.00154788	0.0311119
	Trpv1	Case	282	0.024647	0.218509	0.768
		Control	404	0.0293809	0.198145
	Scnn1a	Case	282	0.0211317	0.133138	0.45
		Control	404	0.013422	0.130229
	Scnn1b	Case	282	0	.000000000000a
		Control	404	0	.000000000000a
	Scnn1g	Case	282	0	.000000000000a
		Control	404	0	.000000000000a
Neu	Tas1r2	Case	325	0.0185292	0.1785	0.811
		Control	213	0.022802	0.235105
	Rtp3	Case	325	0.104155	0.484546	0.838
		Control	213	0.113049	0.503868
	Rtp4	Case	325	0.0407218	0.291869	0.99
		Control	213	0.0403945	0.270315
	Gnat1	Case	325	0	.000000000000a
		Control	213	0	.000000000000a
	Gnat2	Case	325	0.00589691	0.106308	0.929
		Control	213	0.00514532	0.0750934
	Plcb2	Case	325	0.00608381	0.109678	0.828
		Control	213	0.00826469	0.120619
	Hcn2	Case	325	0	.000000000000a
		Control	213	0	.000000000000a
	Trpv1	Case	325	0	.000000000000a
		Control	213	0	.000000000000a
	Scnn1a	Case	325	0.019209	0.205225	0.461
		Control	213	0.00826122	0.085056
	Scnn1b	Case	325	0	.000000000000a
		Control	213	0	.000000000000a
	Scnn1g	Case	325	0	.000000000000a
		Control	213	0	.000000000000a
Mast	Tas1r2	Case	248	0	.000000000000a
		Control	182	0	.000000000000a
	Rtp3	Case	248	0	.000000000000a
		Control	182	0	.000000000000a
	Rtp4	Case	248	0	0	0.244
		Control	182	0.0134638	0.181637
	Gnat1	Case	248	0	.000000000000a
		Control	182	0	.000000000000a
	Gnat2	Case	248	0	.000000000000a
		Control	182	0	.000000000000a
	Plcb2	Case	248	0.00622343	0.0980067	0.392
		Control	182	0	0
	Hcn2	Case	248	0	.000000000000a
		Control	182	0	.000000000000a
	Trpv1	Case	248	0	.000000000000a
		Control	182	0	.000000000000a
	Scnn1a	Case	248	0.00714694	0.11255	0.392
		Control	182	0	0
	Scnn1b	Case	248	0	.000000000000a
		Control	182	0	.000000000000a
	Scnn1g	Case	248	0	.000000000000a
		Control	182	0	.000000000000a
Mono	Tas1r2	Case	282	0.0321483	0.18998	0.926
		Control	404	0.0335857	0.203483
	Rtp3	Case	282	0	0	0.404
		Control	404	0.00650038	0.130656
	Rtp4	Case	282	0.0356591	0.218323	0.588
		Control	404	0.0448535	0.219058
	Gnat1	Case	282	0	.000000000000a
		Control	404	0	.000000000000a
	Gnat2	Case	282	0	0	0.248
		Control	404	0.00413641	0.0600717
	Plcb2	Case	282	0	.000000000000a
		Control	404	0	.000000000000a
	Hcn2	Case	282	0.00909364	0.114564	0.208
		Control	404	0.00154788	0.0311119
	Trpv1	Case	282	0.024647	0.218509	0.768
		Control	404	0.0293809	0.198145
	Scnn1a	Case	282	0.0211317	0.133138	0.45
		Control	404	0.013422	0.130229
	Scnn1b	Case	282	0	.000000000000a
		Control	404	0	.000000000000a
	Scnn1g	Case	282	0	.000000000000a
		Control	404	0	.000000000000a
Schw	Tas1r2	Case	89	0.0104481	0.0985674	0.229
		Control	129	0	0
	Rtp3	Case	89	0	.000000000000a
		Control	129	0	.000000000000a
	Rtp4	Case	89	0.072128	0.301021	0.797
		Control	129	0.0610675	0.317791
	Gnat1	Case	89	0	.000000000000a
		Control	129	0	.000000000000a
	Gnat2	Case	89	0	.000000000000a
		Control	129	0	.000000000000a
	Plcb2	Case	89	0	.000000000000a
		Control	129	0	.000000000000a
	Hcn2	Case	89	0	.000000000000a
		Control	129	0	.000000000000a
	Trpv1	Case	89	0.025542	0.240963	0.859
		Control	129	0.0308768	0.200996
	Scnn1a	Case	89	0.115272	0.415855	0.169
		Control	129	0.0451933	0.331935
	Scnn1b	Case	89	0	.000000000000a
		Control	129	0	.000000000000a
	Scnn1g	Case	89	0	.000000000000a
		Control	129	0	.000000000000a
Fib	Tas1r2	Case	74	0.0558727	0.283812	0.071
		Control	117	0.00624868	0.0675898
	Rtp3	Case	74	0	0	0.428
		Control	117	0.00981962	0.106215
	Rtp4	Case	74	0.0247973	0.155342	0.52
		Control	117	0.051493	0.333551
	Gnat1	Case	74	0	.000000000000a
		Control	117	0	.000000000000a
	Gnat2	Case	74	0	0	0.428
		Control	117	0.0251742	0.272301
	Plcb2	Case	74	0	.000000000000a
		Control	117	0	.000000000000a
	Hcn2	Case	74	0	.000000000000a
		Control	117	0	.000000000000a
	Trpv1	Case	74	0.0149863	0.128917	0.93
		Control	117	0.0166688	0.128177
	Scnn1a	Case	74	0.0485496	0.248287	0.817
		Control	117	0.0395047	0.270957
	Scnn1b	Case	74	0	.000000000000a
		Control	117	0	.000000000000a
	Scnn1g	Case	74	0	.000000000000a
		Control	117	0	.000000000000a
Macro	Tas1r2	Case	108	0.0170289	0.176969	0.796
		Control	73	0.0111708	0.0954436
	Rtp3	Case	108	0.120572	0.491161	0.115
		Control	73	0.272436	0.798994
	Rtp4	Case	108	0.127748	0.415845	0.437
		Control	73	0.0837075	0.298295
	Gnat1	Case	108	0	.000000000000a
		Control	73	0	.000000000000a
	Gnat2	Case	108	0.00970675	0.100876	0.413
		Control	73	0	0
	Plcb2	Case	108	0.0170868	0.177572	0.413
		Control	73	0	0
	Hcn2	Case	108	0	.000000000000a
		Control	73	0	.000000000000a
	Trpv1	Case	108	0.0269618	0.280196	0.413
		Control	73	0	0
	Scnn1a	Case	108	0.00846063	0.0879255	0.184
		Control	73	0.0336039	0.164118
	Scnn1b	Case	108	0	.000000000000a
		Control	73	0	.000000000000a
	Scnn1g	Case	108	0	.000000000000a
		Control	73	0	.000000000000a
Endo	Tas1r2	Case	38	0.0310601	0.191467	0.393
		Control	114	0.00987606	0.105447
	Rtp3	Case	38	0.0488003	0.300825	0.871
		Control	114	0.0409027	0.24541
	Rtp4	Case	38	0.0881422	0.379049	0.623
		Control	114	0.128734	0.457658
	Gnat1	Case	38	0.178175	0.548115	0.174
		Control	114	0.0840783	0.28452
	Gnat2	Case	38	0	.000000000000a
		Control	114	0	.000000000000a
	Plcb2	Case	38	0	.000000000000a
		Control	114	0	.000000000000a
	Hcn2	Case	38	0	.000000000000a
		Control	114	0	.000000000000a
	Trpv1	Case	38	0	.000000000000a
		Control	114	0	.000000000000a
	Scnn1a	Case	38	0.0213604	0.131674	0.823
		Control	114	0.0306206	0.243151
	Scnn1b	Case	38	0.018668	0.115077	0.083
		Control	114	0	0
	Scnn1g	Case	38	0	.000000000000a
		Control	114	0	.000000000000a
Epi	Tas1r2	Case	82	0.242571	0.369296	0.44
		Control	68	0.195816	0.366722
	Rtp3	Case	82	0	0	0.274
		Control	68	0.0256119	0.211201
	Rtp4	Case	82	0.0180678	0.163611	0.364
		Control	68	0	0
	Gnat1	Case	82	0	0	0.126
		Control	68	0.0170279	0.100363
	Gnat2	Case	82	0	.000000000000a
		Control	68	0	.000000000000a
	Plcb2	Case	82	0	.000000000000a
		Control	68	0	.000000000000a
	Hcn2	Case	82	0	.000000000000a
		Control	68	0	.000000000000a
	Trpv1	Case	82	0	.000000000000a
		Control	68	0	.000000000000a
	Scnn1a	Case	82	0.234519	0.391188	0.875
		Control	68	0.245269	0.442067
	Scnn1b	Case	82	0.00664878	0.0602072	0.997
		Control	68	0.00661158	0.0545205
	Scnn1g	Case	82	0.0123028	0.078629	0.199
		Control	68	0	0
NK	Tas1r2	Case	41	0.0365141	0.233804	0.366
		Control	34	0	0
	Rtp3	Case	41	0	.000000000000a
		Control	34	0	.000000000000a
	Rtp4	Case	41	0.0643771	0.289917	0.965
		Control	34	0.0615404	0.271385
	Gnat1	Case	41	0	.000000000000a
		Control	34	0	.000000000000a
	Gnat2	Case	41	0	.000000000000a
		Control	34	0	.000000000000a
	Plcb2	Case	41	0	0	0.275
		Control	34	0.0441907	0.257674
	Hcn2	Case	41	0.0328735	0.210493	0.366
		Control	34	0	0
	Trpv1	Case	41	0	.000000000000a
		Control	34	0	.000000000000a
	Scnn1a	Case	41	0	.000000000000a
		Control	34	0	.000000000000a
	Scnn1b	Case	41	0	.000000000000a
		Control	34	0	.000000000000a
	Scnn1g	Case	41	0	.000000000000a
		Control	34	0	.000000000000a
T cells	Tas1r2	Case	548	0.02657	0.199236	0.191
		Control	418	0.0452737	0.245228
	Rtp3	Case	548	0	.000000000000a
		Control	418	0	.000000000000a
	Rtp4	Case	548	0.0203218	0.178146	0.997
		Control	418	0.0203663	0.148253
	Gnat1	Case	548	0.00265264	0.0620967	0.383
		Control	418	0	0
	Gnat2	Case	548	0	.000000000000a
		Control	418	0	.000000000000a
	Plcb2	Case	548	0	0	0.252
		Control	418	0.00309402	0.0632575
	Hcn2	Case	548	0	.000000000000a
		Control	418	0	.000000000000a
	Trpv1	Case	548	0	.000000000000a
		Control	418	0	.000000000000a
	Scnn1a	Case	548	0.0027668	0.0647692	0.996
		Control	418	0.002783	0.040285
	Scnn1b	Case	548	0	.000000000000a
		Control	418	0	.000000000000a
	Scnn1g	Case	548	0	.000000000000a
		Control	418	0	.000000000000a

## Sheet: Table S8
Supplementary Table 8. Cell death related genes expression.
Cell death type	Genes	Group	Number	Mean	SD	P
Cuproptosis	Fdx1	Case	9136	0.284874	0.624448	0.1037
		Control	7908	0.300304	0.609214
	Lias	Case	9136	0.0149166	0.139909	0.194
		Control	7908	0.0177294	0.142233
	Dlat	Case	9136	0.0582603	0.26013	0.1062
		Control	7908	0.064616	0.251477
	Dld	Case	9136	0.146969	0.406322	＜0.0001
		Control	7908	0.186588	0.423231
	Dlst	Case	9136	0.097477	0.33117	＜0.0001
		Control	7908	0.127521	0.359269
	Pdha1	Case	9136	0.616237	0.764706	0.2183
		Control	7908	0.630293	0.717795
	Pdhab	Case	9136	0.146321	0.413231	0.7101
		Control	7908	0.144055	0.377119
	Mtf1	Case	9136	0.000297974	0.016569	0.1098
		Control	7908	0	0
	Gls	Case	9136	0.992856	0.899138	＜0.0001
		Control	7908	0.931648	0.827171
	Gcsh	Case	9136	0.0639222	0.271973	0.4412
		Control	7908	0.0670743	0.259944
Ferroptosis	Gpx4	Case	9136	1.2213	0.895847	＜0.0001
		Control	7908	1.28857	0.839748
	Acsl4	Case	9136	0.505216	0.738167	0.685
		Control	7908	0.509695	0.696007
	Slc7a11	Case	9136	0.0206463	0.193225	0.3288
		Control	7908	0.0235498	0.194017
	Ncoa4	Case	9136	0.240962	0.5277	0.858
		Control	7908	0.239556	0.49227
Apoptosis	Bcl2	Case	9136	0.02506	0.1846	<0.0001
		Control	7908	0.04399	0.2268
	Bax	Case	9136	0.2599	0.5378	0.0104
		Control	7908	0.2807	0.5186
	Casp3	Case	9136	0.1585	0.4407	0.8411
		Control	7908	0.1572	0.4086
	Casp8	Case	9136	0.005381	0.09063	0.2258
		Control	7908	0.00384	0.0728
	Bcl2/Bax	Case	9136	0.0278638	0.194989	＜0.0001
		Control	7908	0.0580655	0.285584
Pyroptosis	Gsdmd	Case	9136	0.1297	0.3875	<0.0001
		Control	7908	0.1551	0.3853
	Gsdme	Case	9136	0.000695	0.02523	0.2399
		Control	7908	0.001289	0.03993
	Casp1	Case	9136	0.05335	0.2575	0.0336
		Control	7908	0.06174	0.257
	Casp4	Case	9136	0.03853	0.2175	<0.0001
		Control	7908	0.05799	0.253
	Il18	Case	9136	0.01075	0.1217	0.7863
		Control	7908	0.01023	0.1249
	Il1b	Case	9136	0.1538	0.759	<0.0001
		Control	7908	0.09965	0.5999
Autophagy	Map1lc3a	Case	9136	1.0873	0.892885	<0.0001
		Control	7908	1.24108	0.859389
	Map1lc3b	Case	9136	0.468338	0.678158	0.0053
		Control	7908	0.496733	0.64555
	Becn1	Case	9136	0.251943	0.52299	0.2224
		Control	7908	0.261462	0.490036
Necroptosis	Ripk1	Case	9136	0.448074	0.67436	0.1533
		Control	7908	0.462524	0.640455
	Ripk3	Case	9136	0.202711	0.499789	0.0078
		Control	7908	0.223064	0.496251
	Mlkl	Case	9136	0.0591314	0.266091	0.0308
		Control	7908	0.0509169	0.224499

## Sheet: Table S9
Supplementary Table 9. Differential analysis of cell death related genes in the 13 clusters
Cell type	Genes	Group	Number	Mean	SD	P
MSC	Casp3	GIM	6643	0.170202	0.435856	0.729
		Control	5571	0.17286	0.405474
	Bcl2	GIM	6643	0.0206614	0.15427	<0.001
		Control	5571	0.0446335	0.221473
	Bax	GIM	6643	0.253401	0.506098	0.098
		Control	5571	0.268216	0.47502
SMC	Casp3	GIM	553	0.0573567	0.259698	0.354
		Control	398	0.0424468	0.222471
	Bcl2	GIM	553	0.0117293	0.152532	0.449
		Control	398	0.0053606	0.0825819
	Bax	GIM	553	0.307833	0.603341	0.832
		Control	398	0.29953	0.582697
Oligo	Casp3	GIM	282	0.0235354	0.148697	0.163
		Control	404	0.0459384	0.239325
	Bcl2	GIM	282	0	0	<0.001
		Control	404	0.0500562	0.253474
	Bax	GIM	282	0.26291	0.603013	0.264
		Control	404	0.316039	0.61976
Neu	Casp3	GIM	325	0.157155	0.534159	0.258
		Control	213	0.10826	0.412916
	Bcl2	GIM	325	0.00748845	0.0980523	0.767
		Control	213	0.00514532	0.0750934
	Bax	GIM	325	0.157252	0.54715	0.073
		Control	213	0.249516	0.633542
Mast	Casp3	GIM	248	0.109399	0.429029	0.333
		Control	182	0.153167	0.504057
	Bcl2	GIM	248	0.0428166	0.311914	0.336
		Control	182	0.0179032	0.182594
	Bax	GIM	248	0.185247	0.597547	0.656
		Control	182	0.211726	0.622445
Mono	Casp3	GIM	105	0.0919965	0.382742	0.256
		Control	187	0.0498143	0.248742
	Bcl2	GIM	105	0.0718826	0.365378	0.845
		Control	187	0.0641842	0.294441
	Bax	GIM	105	0.179943	0.536887	0.649
		Control	187	0.209842	0.537767
Schw	Casp3	GIM	89	0.0693586	0.333837	0.807
		Control	129	0.0587216	0.301092
	Bcl2	GIM	89	0.0515008	0.324809	0.264
		Control	129	0.110572	0.41825
	Bax	GIM	89	0.282555	0.675018	0.067
		Control	129	0.143376	0.442069
Fib	Casp3	GIM	74	0.0942305	0.362588	0.741
		Control	117	0.112142	0.365638
	Bcl2	GIM	74	0.0500129	0.26638	0.571
		Control	117	0.0311138	0.193051
	Bax	GIM	74	0.263553	0.683152	0.302
		Control	117	0.176889	0.473742
Macro	Casp3	GIM	108	0.0244348	0.151255	0.026
		Control	73	0.102106	0.307919
	Bcl2	GIM	108	0.0337339	0.201306	0.111
		Control	73	0.0971317	0.331529
	Bax	GIM	108	0.407799	0.668793	0.066
		Control	73	0.592844	0.644334
Endo	Casp3	GIM	38	0.792355	1.04225	0.103
		Control	114	0.523396	0.813229
	Bcl2	GIM	38	0	0	0.235
		Control	114	0.0732616	0.378134
	Bax	GIM	38	0.312737	0.714793	0.785
		Control	114	0.27879	0.64397
Epi	Casp3	GIM	74	0.0942305	0.362588	0.741
		Control	117	0.112142	0.365638
	Bcl2	GIM	74	0.0500129	0.26638	0.571
		Control	117	0.0311138	0.193051
	Bax	GIM	74	0.263553	0.683152	0.302
		Control	117	0.176889	0.473742
NK	Casp3	GIM	41	0.10063	0.392857	0.932
		Control	34	0.108174	0.357875
	Bcl2	GIM	41	0.0749637	0.338546	0.201
		Control	34	0	0
	Bax	GIM	41	0.335142	0.604469	0.257
		Control	34	0.505316	0.684189
T cells	Casp3	GIM	548	0.245877	0.617137	0.276
		Control	418	0.204687	0.532266
	Bcl2	GIM	548	0.0767725	0.356207	0.164
		Control	418	0.0484263	0.245372
	Bax	GIM	548	0.319474	0.644333	0.011
		Control	418	0.426911	0.653748

## Sheet: Table S10
Supplementary Table 10. Differential analysis of pyroptosis-related genes in 13 clusters.
Cell type	Genes	Group	Number	Mean	SD	P
MSC	Casp1	Case	6643	0.0537559	0.246607	0.018
		Control	5571	0.0643955	0.248171
	Casp4	Case	6643	0.0391836	0.213252	<0.001
		Control	5571	0.056915	0.238439
	Gsdmd	Case	6643	0.161201	0.422673	<0.001
		Control	5571	0.197022	0.420101
	Il1b	Case	6643	0.00993152	0.114245	<0.001
		Control	5571	0.00344674	0.0651482
	Casp1	Case	553	0.0351139	0.248316	0.607
		Control	398	0.0435163	0.248388
	Casp4	Case	553	0.035007	0.207915	0.067
		Control	398	0.0637042	0.273812
	Gsdmd	Case	553	0.0776945	0.337844	0.92
		Control	398	0.0755171	0.320552
	Il1b	Case	553	0.0251495	0.246863	0.304
		Control	398	0.0111334	0.134278
SMC	Casp1	Case	553	0.0351139	0.248316	0.607
		Control	398	0.0435163	0.248388
	Casp4	Case	553	0.035007	0.207915	0.067
		Control	398	0.0637042	0.273812
	Gsdmd	Case	553	0.0776945	0.337844	0.92
		Control	398	0.0755171	0.320552
	Il1b	Case	553	0.0251495	0.246863	0.304
		Control	398	0.0111334	0.134278
Oligo	Casp1	Case	282	0.024155	0.158026	0.601
		Control	404	0.0180573	0.144676
	Casp4	Case	282	0.0286109	0.184095	0.772
		Control	404	0.0327694	0.186094
	Gsdmd	Case	282	0.0405019	0.240411	0.347
		Control	404	0.0591249	0.264545
	Il1b	Case	282	0.00960982	0.161376	0.499
		Control	404	0.0196898	0.210757
Neu	Casp1	Case	325	0.0654993	0.357663	0.448
		Control	213	0.0900053	0.378849
	Casp4	Case	325	0.0328896	0.244146	0.407
		Control	213	0.0173499	0.15239
	Gsdmd	Case	325	0.0170117	0.138414	0.901
		Control	213	0.0185678	0.147186
	Il1b	Case	325	3.78427	1.19083	<0,001
		Control	213	3.32071	1.39871
Mast	Casp1	Case	248	0.017883	0.164998	0.844
		Control	182	0.0211135	0.173296
	Casp4	Case	248	0.019484	0.179783	0.963
		Control	182	0.0186672	0.181712
	Gsdmd	Case	248	0.0313107	0.211253	0.425
		Control	182	0.0164803	0.156883
	Il1b	Case	248	0	.000000000000a
		Control	182	0	.000000000000a
Mono	Casp1	Case	105	0.0142272	0.145785	0.354
		Control	187	0.0380828	0.239448
	Casp4	Case	105	0.128908	0.453575	0.078
		Control	187	0.241841	0.558099
	Gsdmd	Case	105	0.0311428	0.224757	0.135
		Control	187	0.0852605	0.329741
	Il1b	Case	105	0	0	0.455
		Control	187	0.00611097	0.0835663
Schw	Casp1	Case	89	0.0231971	0.15528	0.896
		Control	129	0.0202801	0.165736
	Casp4	Case	89	0.0666281	0.283162	0.303
		Control	129	0.12043	0.431082
	Gsdmd	Case	89	0.0543129	0.265206	0.617
		Control	129	0.0740421	0.299383
	Il1b	Case	89	0.0279647	0.263818	0.229
		Control	129	0	0
Fib	Casp1	Case	74	0.0325395	0.212008	0.854
		Control	117	0.0266106	0.218812
	Casp4	Case	74	0.00952569	0.0819431	0.102
		Control	117	0.080257	0.364027
	Gsdmd	Case	74	0.0494944	0.301907	0.657
		Control	117	0.067523	0.252878
	Il1b	Case	74	0.0157561	0.135539	0.626
		Control	117	0.00793346	0.0858135
Macro	Casp1	Case	108	0.0484344	0.257968	0.691
		Control	73	0.0640749	0.261166
	Casp4	Case	108	0.0428405	0.198752	0.609
		Control	73	0.0289875	0.142584
	Gsdmd	Case	108	0	0	0.043
		Control	73	0.0336455	0.171429
	Il1b	Case	108	0.625587	1.13292	0.911
		Control	73	0.64435	1.05015
Endo	Casp1	Case	38	0.0874715	0.31035	0.389
		Control	114	0.0450321	0.244311
	Casp4	Case	38	0.0544055	0.245774	0.739
		Control	114	0.0708594	0.268868
	Gsdmd	Case	38	0.0273089	0.168343	0.974
		Control	114	0.0262998	0.166676
	Il1b	Case	38	0	.000000000000a
		Control	114	0	.000000000000a
Epi	Casp1	Case	82	0.0227375	0.205897	0.364
		Control	68	0	0
	Casp4	Case	82	0	.000000000000a
		Control	68	0	.000000000000a
	Gsdmd	Case	82	0	0	0.052
		Control	68	0.0445887	0.206087
	Il1b	Case	82	0.0327439	0.187604	0.152
		Control	68	0	0
NK	Casp1	Case	41	0.0367057	0.235031	0.366
		Control	34	0	0
	Casp4	Case	41	0	.000000000000a
		Control	34	0	.000000000000a
	Gsdmd	Case	41	0.122248	0.394479	0.518
		Control	34	0.0683235	0.308205
	Il1b	Case	41	0.0833348	0.533603	0.366
		Control	34	0	0
T cells	Casp1	Case	548	0.110256	0.395265	0.235
		Control	418	0.141692	0.4219
	Casp4	Case	548	0.0399387	0.244282	0.847
		Control	418	0.0370234	0.21701
	Gsdmd	Case	548	0.0524749	0.261676	0.796
		Control	418	0.0568572	0.261094
	Il1b	Case	548	0.0282129	0.250745	0.022
		Control	418	0	0

[truncated: 4 more sheets: Table S11, Table S12, Table S13, Table S14]
